# Supplementary material for: Identification of motif-based interactions between SARS-CoV-2 protein domains and human peptide ligands pinpoint antiviral targets
Source: Nat Commun. 2023 Sep 13;14:5636. doi: 10.1038/s41467-023-41312-8 (PMC10499821; doi:10.1038/s41467-023-41312-8)
Supplement: Supplementary file 5 — Supplementary Data 2 [file 41467_2023_41312_MOESM5_ESM.xlsx]

## Sheet: Interactions
bait	bait_accession	bait_start	bait_stop	confidence	hit	designed_peptide	hit_start	hit_stop	hit_accession	hit_gene_name	hit_protein_name	hit_taxa_sp	motif	mean_counts_%	max_counts	promiscuity	specificity	overlap	replicates	interactions(PubMedID)	Comment
N___P0DTC9_48_173	P0DTC9	48	173	3	EEDEVDGWLIIDLPDS	EEDEVDGWLIIDLPDS	28	43	Q8IXH6	TP53INP2	Tumor protein p53-inducible nuclear protein 2	Homo sapiens		17.2527	68072	22	0.628097	2	3
N___P0DTC9_48_173	P0DTC9	48	173	2	MRLSLPLLLLLLGAWA	MRLSLPLLLLLLGAWA	1	16	Q8WU39	MZB1	Marginal zone B- and B1-cell-specific protein	Homo sapiens		7.22008	25871	22	0.512073	0	2
N___P0DTC9_48_173	P0DTC9	48	173	2	TDEELSFRAGDVFHVA	TDEELSFRAGDVFHVA	23	38	Q13882	PTK6	Protein-tyrosine kinase 6	Homo sapiens		0.151024	173	2	0.990291	0	3
NSP1___P0DTC1_1_180	P0DTC1	1	180	2	AEYMERFGKKGKLPHQ	AEYMERFGKKGKLPHQ	84	99	Q8WXX0	DNAH7	Dynein heavy chain 7, axonemal	Homo sapiens		0.507795	57	4	0.878049	0	2
NSP1___P0DTC1_1_180	P0DTC1	1	180	2	ARPIRTQDAGGAVTGD	CRPIRTQDAGGAVTGD	1244	1259	Q7Z591	AKNA	Microtubule organization protein AKNA	Homo sapiens		1.49484	21	7	0.222222	0	2
NSP1___P0DTC1_1_180	P0DTC1	1	180	2	DDQAGNSSSIPFLSPN	DDQCGNSSSIPFLSPN	339	354	Q5T7V8	GORAB	RAB6-interacting golgin	Homo sapiens		0.126867	7	2	0.85	0	2
NSP1___P0DTC1_1_180	P0DTC1	1	180	2	EKELMVSVLGPLSIDP	EKELMVSVLGPLSIDP	4643	4658	Q03001	DST	Dystonin	Homo sapiens		0.168995	17	2	0.923077	0	2
NSP1___P0DTC1_1_180	P0DTC1	1	180	2	ELFLAFTTSHLPLAEQ	ELFLAFTTSHLPLAEQ	4	19	Q6PIV2	FOXR1	Forkhead box protein R1	Homo sapiens		0.0765498	17	1	1	0	2
NSP1___P0DTC1_1_180	P0DTC1	1	180	2	GDNDSINSTSNSNDTI	GDNDSINSTSNSNDTI	468	483	Q6DN90	IQSEC1	IQ motif and SEC7 domain-containing protein 1	Homo sapiens		0.292656	31	2	0.938776	0	2
NSP1___P0DTC1_1_180	P0DTC1	1	180	2	GKGKIDIQAYLSQWQD	GKGKIDIQAYLSQWQD	957	972	Q0IIM8	TBC1D8B	TBC1 domain family member 8B	Homo sapiens		0.474071	44	1	1	0	2
NSP1___P0DTC1_1_180	P0DTC1	1	180	2	HERTHTGEKPYEAIDA	HERTHTGEKPYECIDC	543	558	Q8TF47	ZFP90	Zinc finger protein 90 homolog	Homo sapiens		0.204162	28	1	1	0	2
NSP1___P0DTC1_1_180	P0DTC1	1	180	2	HHLASNVQRNRLVQHD	HHLASNVQRNRLVQHD	40	55	Q8IVM0	CCDC50	Coiled-coil domain-containing protein 50	Homo sapiens		0.175584	19	4	0.528302	0	2
NSP1___P0DTC1_1_180	P0DTC1	1	180	2	HTGEKPYEAKAAGKAF	HTGEKPYECKACGKAF	500	515	Q6P280	ZNF529	Zinc finger protein 529	Homo sapiens		0.0515748	6	1	1	0	2
NSP1___P0DTC1_1_180	P0DTC1	1	180	2	IEETKGIEPVHKDSIS	IEETKGIEPVHKDSIS	3027	3042	Q96DT5	DNAH11	Dynein heavy chain 11, axonemal	Homo sapiens		0.0205117	2	3	0.363636	1	2
NSP1___P0DTC1_1_180	P0DTC1	1	180	2	KEVPKRILDQNFGEPH	KEVPKRILDQNFGEPH	392	407	Q8IZ21	PHACTR4	Phosphatase and actin regulator 4	Homo sapiens		0.0509835	7	2	0.785714	0	2
NSP1___P0DTC1_1_180	P0DTC1	1	180	2	LERYEGLAHSSSKGRE	LERYEGLAHSSSKGRE	1438	1453	Q9ULI4	KIF26A	Kinesin-like protein KIF26A	Homo sapiens		0.34239	42	4	0.628205	0	2
NSP1___P0DTC1_1_180	P0DTC1	1	180	2	LPDMDSSILIHHNGGI	LPDMDSSILIHHNGGI	222	237	Q8N5G2	MACO1	Macoilin	Homo sapiens		0.0654464	8	4	0.458333	0	2
NSP1___P0DTC1_1_180	P0DTC1	1	180	2	LTGVLSGNGGTNVNMP	LTGVLSGNGGTNVNMP	212	227	Q9BYJ9	YTHDF1	YTH domain-containing family protein 1	Homo sapiens		0.23371	16	5	0.477612	0	2	34709727
NSP1___P0DTC1_1_180	P0DTC1	1	180	2	MSAAQGWDRNRRRGGG	MSAAQGWDRNRRRGGG	1	16	Q6PID8	KLHDC10	Kelch domain-containing protein 10	Homo sapiens		0.0615636	15	6	0.423729	0	2
NSP1___P0DTC1_1_180	P0DTC1	1	180	2	NELASPKLMEVMNHVL	NELASPKLMEVMNHVL	215	230	P09327	VIL1	Villin-1	Homo sapiens		1.50566	177	8	0.802158	0	2
NSP1___P0DTC1_1_180	P0DTC1	1	180	2	NLSDMVHKIIITEPSD	NLSDMVHKIIITEPSD	358	373	Q9NSI8	SAMSN1	SAM domain-containing protein SAMSN-1	Homo sapiens		0.0896773	22	7	0.210526	0	2
NSP1___P0DTC1_1_180	P0DTC1	1	180	2	NPSSRDSSPSRDYSPA	NPSSRDSSPSRDYSPA	945	960	Q9Y2H9	MAST1	Microtubule-associated serine/threonine-protein kinase 1	Homo sapiens		0.117613	16	3	0.782609	0	2
NSP1___P0DTC1_1_180	P0DTC1	1	180	2	PIEFEVLRDAESPNSI	PIEFEVLRDCESPNSI	456	471	Q9HCI5	MAGEE1	Melanoma-associated antigen E1	Homo sapiens		0.570917	43	2	0.822917	0	2
NSP1___P0DTC1_1_180	P0DTC1	1	180	2	PRGSEQDSKQNHLAVF	PRGSEQDSKQNHLAVF	350	365	Q9H9P5	UNKL	Putative E3 ubiquitin-protein ligase UNKL	Homo sapiens		0.193123	20	11	0.4	0	2
NSP1___P0DTC1_1_180	P0DTC1	1	180	2	QKTLDLLVTPHKSTDL	QKTLDLLVTPHKSTDL	1935	1950	O00555	CACNA1A	Voltage-dependent P/Q-type calcium channel subunit alpha-1A	Homo sapiens		0.253889	20	2	0.314607	0	2
NSP1___P0DTC1_1_180	P0DTC1	1	180	2	QQHSVAHVVGPVHAVT	QQHSVAHVVGPVHAVT	1648	1663	Q8IZD2	KMT2E	Inactive histone-lysine N-methyltransferase 2E	Homo sapiens		0.0810663	23	9	0.435484	0	2
NSP1___P0DTC1_1_180	P0DTC1	1	180	2	QQQQQQFGSQHLLVQS	QQQQQQFGSQHLLVQS	1782	1797	Q8NEZ4	KMT2C	Histone-lysine N-methyltransferase 2C	Homo sapiens		0.161956	20	4	0.238938	0	2
NSP1___P0DTC1_1_180	P0DTC1	1	180	2	RGAEEEDVATQQPVSR	RGCEEEDVATQQPVSR	72	87	Q5SV97	PERM1	PGC-1 and ERR-induced regulator in muscle protein 1	Homo sapiens		0.172803	23	1	1	0	2
NSP1___P0DTC1_1_180	P0DTC1	1	180	2	RNFDLKKHVRKLHDSS	RNFDLKKHVRKLHDSS	411	426	A0PJY2	FEZF1	Fez family zinc finger protein 1	Homo sapiens		0.457899	13	1	1	0	2
NSP1___P0DTC1_1_180	P0DTC1	1	180	2	RNVKYRRVQNYLYNVL	RNVKYRRVQNYLYNVL	104	119	Q9NR82	KCNQ5	Potassium voltage-gated channel subfamily KQT member 5	Homo sapiens		0.319372	117	4	0.896373	0	2
NSP1___P0DTC1_1_180	P0DTC1	1	180	2	RQQEQEEREREEQRRF	RQQEQEEREREEQRRF	634	649	Q9H8Y5	ANKZF1	Ankyrin repeat and zinc finger domain-containing protein 1	Homo sapiens		0.203456	18	3	0.870968	0	2
NSP1___P0DTC1_1_180	P0DTC1	1	180	2	SKSLRPKESSGNSTNA	SKSLRPKESSGNSTNC	677	692	O15265	ATXN7	Ataxin-7	Homo sapiens		0.423313	4	4	0.257143	0	2
NSP1___P0DTC1_1_180	P0DTC1	1	180	2	SMPGTMAEAEDLDGGT	SMPGTMAEAEDLDGGT	544	559	Q9NV70	EXOC1	Exocyst complex component 1	Homo sapiens		0.0513568	3	1	1	0	2
NSP1___P0DTC1_1_180	P0DTC1	1	180	2	SPSNAAAMAPSTAVSV	SPSNAAAMAPSTAVSV	156	171	Q96EK2	PHF21B	PHD finger protein 21B	Homo sapiens		1.64034	53	7	0.492537	0	2
NSP1___P0DTC1_1_180	P0DTC1	1	180	2	SRTPLLPRKRSRSRSP	SRTPLLPRKRSRSRSP	2032	2047	Q9UQ35	SRRM2	Serine/arginine repetitive matrix protein 2	Homo sapiens		0.31875	45	10	0.256831	0	2	32353859
NSP1___P0DTC1_1_180	P0DTC1	1	180	2	SVTSRSGGTQVQQTPA	SVTSRSGGTQVQQTPA	226	241	P25686	DNAJB2	DnaJ homolog subfamily B member 2	Homo sapiens		0.441183	5	5	0.25	0	2
NSP1___P0DTC1_1_180	P0DTC1	1	180	2	TGSRPAGEEDAGGPER	TGSRPAGEEDAGGPER	51	66	Q6P4F2	FDX2	Ferredoxin-2, mitochondrial	Homo sapiens		0.0543035	8	3	0.521739	0	2
NSP1___P0DTC1_1_180	P0DTC1	1	180	2	TIKEMGRSIHEIPRQD	TIKEMGRSIHEIPRQD	1343	1358	O75376	NCOR1	Nuclear receptor corepressor 1	Homo sapiens		0.389221	98	3	0.921212	0	2
NSP1___P0DTC1_1_180	P0DTC1	1	180	2	TKSVPEDDGHALLAER	TKSVPEDDGHALLAER	1672	1687	Q02952	AKAP12	A-kinase anchor protein 12	Homo sapiens		0.121296	24	9	0.263158	0	2
NSP1___P0DTC1_1_180	P0DTC1	1	180	2	TNLSERQVTIWFQNRR	TNLSERQVTIWFQNRR	313	328	P35453	HOXD13	Homeobox protein Hox-D13	Homo sapiens		0.355815	28	10	0.219081	0	2
NSP1___P0DTC1_1_180	P0DTC1	1	180	2	TNLSERQVTIWFQNRR	TNLSERQVTIWFQNRR	297	312	P31276	HOXC13	Homeobox protein Hox-C13	Homo sapiens		0.355815	28	10	0.219081	0	2
NSP1___P0DTC1_1_180	P0DTC1	1	180	2	TNLSERQVTIWFQNRR	TNLSERQVTIWFQNRR	359	374	P31271	HOXA13	Homeobox protein Hox-A13	Homo sapiens		0.355815	28	10	0.219081	0	2
NSP1___P0DTC1_1_180	P0DTC1	1	180	2	VAGEIGIGLSSLNRHL	VCGEIGIGLSSLNRHL	106	121	C9JN71	ZNF878	Zinc finger protein 878	Homo sapiens		0.120933	16	4	0.215909	0	2
NSP1___P0DTC1_1_180	P0DTC1	1	180	2	VANTDASVNQDIAYYQ	VANTDASVNQDIAYYQ	5885	5900	Q8NF91	SYNE1	Nesprin-1	Homo sapiens		0.0651507	7	4	0.20339	0	2	34709727
NSP1___P0DTC1_1_180	P0DTC1	1	180	2	VEQALSEVASSLQSSA	VEQALSEVASSLQSSA	668	683	Q86TV6	TTC7B	Tetratricopeptide repeat protein 7B	Homo sapiens		0.365874	45	6	0.537736	0	2
NSP1___P0DTC1_1_180	P0DTC1	1	180	2	VLAKALEVIKPAHILQ	VLAKALEVIKPAHILQ	529	544	Q14152	EIF3A	Eukaryotic translation initiation factor 3 subunit A	Homo sapiens		0.237865	21	9	0.603774	0	2	32680882,34373319,35232816,doi:10.1101/2020.08.28.272955,doi:10.1101/2020.09.03.282103
NSP1___P0DTC1_1_180	P0DTC1	1	180	2	VQQLRQQLYQSHQPLP	VQQLRQQLYQSHQPLP	180	195	Q9UGU0	TCF20	Transcription factor 20	Homo sapiens		0.0666862	20	2	0.825	0	2
NSP1___P0DTC1_1_180	P0DTC1	1	180	2	VRSHPPAALASSSALH	VRSHPPACLASSSALH	364	379	Q6IPM2	IQCE	IQ domain-containing protein E	Homo sapiens		0.144764	18	9	0.324324	0	2
NSP1___P0DTC1_1_180	P0DTC1	1	180	2	VTAASTRPRPRLYGIV	VTCCSTRPRPRLYGIV	185	200	Q86SM5	MRGPRG	Mas-related G-protein coupled receptor member G	Homo sapiens		0.0666458	14	6	0.340659	0	2
NSP1___P0DTC1_1_180	P0DTC1	1	180	2	YKKQLNEELQRRSSAL	YKKQLNEELQRRSSAL	92	107	Q9Y2I7	PIKFYVE	1-phosphatidylinositol 3-phosphate 5-kinase	Homo sapiens		0.0604041	12	1	1	0	2
Nsp16___P0DTD1_6799_7088	P0DTD1	6799	7088	3	DMSAWFNLFADLDPLS	DMSAWFNLFADLDPLS	452	467	Q8NDH6	ICA1L	Islet cell autoantigen 1-like protein	Homo sapiens		12.3375	26354	27	0.376514	1	4
Nsp16___P0DTD1_6799_7088	P0DTD1	6799	7088	3	FGEDPLDSYLNFQALI	FGEDPLDSYLNFQALI	74	89	Q6ZUG5	FLJ43738	Uncharacterized protein FLJ43738	Homo sapiens		6.32267	7813	3	0.998403	1	6
Nsp16___P0DTD1_6799_7088	P0DTD1	6799	7088	3	KAASDLTAWFSLFADL	KAASDLTAWFSLFADL	447	462	Q05084	ICA1	Islet cell autoantigen 1	Homo sapiens		0.0719948	67	7	0.77381	1	3
Nsp16___P0DTD1_6799_7088	P0DTD1	6799	7088	3	NGNQDMSAWFNLFADL	NGNQDMSAWFNLFADL	448	463	Q8NDH6	ICA1L	Islet cell autoantigen 1-like protein	Homo sapiens		14.2788	101880	13	0.982196	1	6
Nsp16___P0DTD1_6799_7088	P0DTD1	6799	7088	3	PLDSYLNFQALISPRE	PLDSYLNFQALISPRE	78	93	Q6ZUG5	FLJ43738	Uncharacterized protein FLJ43738	Homo sapiens		0.0869115	88	1	1	1	4
Nsp16___P0DTD1_6799_7088	P0DTD1	6799	7088	2	AHHTGSTASSEITPAQ	AHHTGSTASSEITPAQ	228	243	Q9BY12	SCAPER	S phase cyclin A-associated protein in the endoplasmic reticulum	Homo sapiens		0.00308676	5	5	0.35	1	2
Nsp16___P0DTD1_6799_7088	P0DTD1	6799	7088	2	PGHSPADYLRFQDLVL	PGHSPADYLRFQDLVL	394	409	Q9Y463	DYRK1B	Dual specificity tyrosine-phosphorylation-regulated kinase 1B	Homo sapiens		32.7916	27180	10	0.988266	0	6
Nsp16___P0DTD1_6799_7088	P0DTD1	6799	7088	2	TDPLIRWDSYENLSAD	TDPLIRWDSYENLSAD	324	339	Q68CZ2	TNS3	Tensin-3	Homo sapiens		1.38999	9137	3	0.99847	1	1
Nsp3a-Ub1___P0DTC1_819_925	P0DTC1	819	925	2	AKWTETEIEMLRAAVK	AKWTETEIEMLRAAVK	40	55	Q8IXM2	BAP18	Chromatin complexes subunit BAP18	Homo sapiens		0.0944446	155	2	0.990491	0	7
Nsp3a-Ub1___P0DTC1_819_925	P0DTC1	819	925	2	APSLSEEILRALSLHD	CPSLSEEILRCLSLHD	1031	1046	Q9P2P1	NYNRIN	Protein NYNRIN	Homo sapiens		3.88316	6509	10	0.991349	0	8
Nsp3a-Ub1___P0DTC1_819_925	P0DTC1	819	925	2	NDDLVQRLMDILYASE	NDDLVQRLMDILYASE	286	301	Q15555	MAPRE2	Microtubule-associated protein RP/EB family member 2	Homo sapiens		8.1288	21536	7	0.990538	0	3
Nsp3a-Ub1___P0DTC1_819_925	P0DTC1	819	925	2	NTFATYLLEQIDMLFF	NTFCTYLLEQIDMLFF	973	988	A6NKB5	PCNX2	Pecanex-like protein 2	Homo sapiens		0.659112	3655	46	0.265819	0	5
Nsp3a-Ub1___P0DTC1_819_925	P0DTC1	819	925	2	QEDEWVNVQYPDQPEE	QEDEWVNVQYPDQPEE	631	646	Q9Y4G2	PLEKHM1	Pleckstrin homology domain-containing family M member 1	Homo sapiens		1.30288	2438	10	0.206464	1	1
Nsp3a-Ub1___P0DTC1_819_925	P0DTC1	819	925	2	WSQVDEATIRAIIAVL	WSQVDEATIRAIIAVL	1145	1160	Q9H6S0	YTHDC2	3'-5' RNA helicase YTHDC2	Homo sapiens		28.6161	122342	57	0.57791	0	5
Nsp3a-Ub1___P0DTC1_819_925	P0DTC1	819	925	1	SDEGALLDQLYLALRN	SDEGALLDQLYLALRN	1074	1089	Q15596	NCOA2	Nuclear receptor coactivator 2	Homo sapiens		0.000460671	73	12	0.899761	0	6		manually added, validated
Nsp3b-ADRP___P0DTC1_1023_1192	P0DTC1	1023	1192	3	GSTYLHPLSELLGIPL	GSTYLHPLSELLGIPL	16	31	Q6ZNC8	MBOAT1	Lysophospholipid acyltransferase 1	Homo sapiens		3.87846	4698	7	0.992599	1	5
Nsp3b-ADRP___P0DTC1_1023_1192	P0DTC1	1023	1192	3	TYLHPLSELLGIPLDQ	TYLHPLSELLGIPLDQ	18	33	Q6ZNC8	MBOAT1	Lysophospholipid acyltransferase 1	Homo sapiens		92.779	88174	42	0.996245	1	5
Nsp3b-ADRP___P0DTC1_1023_1192	P0DTC1	1023	1192	2	MAGYLSESDFVMVEEG	MAGYLSESDFVMVEEG	1	16	Q96A70	AZIN2	Antizyme inhibitor 2	Homo sapiens		0.179606	158	8	0.827633	0	5
Nsp3b-ADRP___P0DTC1_1023_1192	P0DTC1	1023	1192	1	DGGTDGKAQLVVHSAF	DGGTDGKAQLVVHSAF	700	715	Q53GL7	PARP10	Protein mono-ADP-ribosyltransferase PARP10	Homo sapiens		6.60173e-06	2	12	0.037037	0	2	32946224,33158944	manually added, validated
Nsp3c-SUD-M___P0DTC1_1356_1493	P0DTC1	1356	1493	2	EIPAEDEQEQEHNGPL	EIPCEDEQEQEHNGPL	452	467	Q96SB4	SRPK1	SRSF protein kinase 1	Homo sapiens		0.0907424	34	2	0.666667	0	2
Nsp3c-SUD-M___P0DTC1_1356_1493	P0DTC1	1356	1493	2	FTEEDLHFVLYGVTPS	FTEEDLHFVLYGVTPS	197	212	Q9GZV8	PRDM14	PR domain zinc finger protein 14	Homo sapiens		23.9449	28505	8	0.999665	0	5
Nsp3c-SUD-M___P0DTC1_1356_1493	P0DTC1	1356	1493	2	GELGSEPPSGLQLPGR	GELGSEPPSGLQLPGR	188	203	Q3SY00	TSGA10IP	Testis-specific protein 10-interacting protein	Homo sapiens		0.0705063	176	9	0.576433	1	1
Nsp3c-SUD-M___P0DTC1_1356_1493	P0DTC1	1356	1493	2	GGPEREEKLTDWQKLA	GGPEREEKLTDWQKLA	745	760	P98175	RBM10	RNA-binding protein 10	Homo sapiens		0.128419	46	1	1	0	2
Nsp3c-SUD-M___P0DTC1_1356_1493	P0DTC1	1356	1493	2	GSYGSTAHASEPGGQQ	GSYGSTAHASEPGGQQ	80	95	Q6IWH7	ANO7	Anoctamin-7	Homo sapiens		0.094608	37	8	0.402062	0	2
Nsp3c-SUD-M___P0DTC1_1356_1493	P0DTC1	1356	1493	2	HLSQWTRGRSRSHPGQ	HLSQWTRGRSRSHPGQ	62	77	Q9Y3P8	SIT1	Signaling threshold-regulating transmembrane adapter 1	Homo sapiens		0.0527567	20	6	0.366667	0	2
Nsp3c-SUD-M___P0DTC1_1356_1493	P0DTC1	1356	1493	2	KAEISSIRENKDRLSD	KAEISSIRENKDRLSD	313	328	Q9P0K7	RAI14	Ankycorbin	Homo sapiens		0.161462	61	2	0.971831	0	2
Nsp3c-SUD-M___P0DTC1_1356_1493	P0DTC1	1356	1493	2	NVNVLSRIQNSSRNTA	NVNVLSRIQNSSRNTA	745	760	A0AUZ9	KANSL1L	KAT8 regulatory NSL complex subunit 1-like protein	Homo sapiens		0.0816803	28	11	0.261438	0	2
Nsp3c-SUD-M___P0DTC1_1356_1493	P0DTC1	1356	1493	2	PGTSPDASPSSLAGLP	PGTSPDASPSSLCGLP	261	276	Q9H0X9	OSBPL5	Oxysterol-binding protein-related protein 5	Homo sapiens		0.0650659	25	1	1	0	2
Nsp3c-SUD-M___P0DTC1_1356_1493	P0DTC1	1356	1493	2	PMAELEQLLGSASDYI	PMAELEQLLGSASDYI	459	474	O43151	TET3	Methylcytosine dioxygenase TET3	Homo sapiens		27.2571	40022	9	0.99899	0	5
Nsp3c-SUD-M___P0DTC1_1356_1493	P0DTC1	1356	1493	2	SQMNSGSSVSADVQQA	SQMNSGSSVSADVQQA	352	367	A4UGR9	XIRP2	Xin actin-binding repeat-containing protein 2	Homo sapiens		0.0604984	21	3	0.65	0	2
Nsp3c-SUD-M___P0DTC1_1356_1493	P0DTC1	1356	1493	2	TASSLPSVSSAPITSG	TCSSLPSVSSAPITSG	1982	1997	Q8IWZ3	ANKHD1	Ankyrin repeat and KH domain-containing protein 1	Homo sapiens		0.253644	98	11	0.60221	0	2
Nsp3c-SUD-M___P0DTC1_1356_1493	P0DTC1	1356	1493	2	TTLTSLEGTKALLEVQ	TTLTSLEGTKALLEVQ	435	450	Q9BWT7	CARD10	Caspase recruitment domain-containing protein 10	Homo sapiens		0.156154	62	3	0.888889	0	2
Nsp3c-SUD-M___P0DTC1_1356_1493	P0DTC1	1356	1493	2	VAIAKPLHYMTLMSWQ	VAICKPLHYMTLMSWQ	125	140	Q8NGD5	OR4K14	Olfactory receptor 4K14	Homo sapiens		0.154048	59	4	0.876712	0	2
NSP5___P0DTC1_3264_3569	P0DTC1	3264	3569	4	EIPTTNLHSNVIPTAE	EIPTTNLHSNVIPTCE	1663	1678	O60281	ZNF292	Zinc finger protein 292	Homo sapiens	LHS	0.129876	23	5	0.344444	1	2
NSP5___P0DTC1_3264_3569	P0DTC1	3264	3569	4	KGKTPVFQSSQTSSVS	KGKTPVFQSSQTSSVS	144	159	Q8TBA6	GOLGA5	Golgin subfamily A member 5	Homo sapiens	FQS	17.146	14601	9	0.992884	1	2
NSP5___P0DTC1_3264_3569	P0DTC1	3264	3569	4	PVFQSSQTSSVSSVNP	PVFQSSQTSSVSSVNP	148	163	Q8TBA6	GOLGA5	Golgin subfamily A member 5	Homo sapiens	FQS	0.166705	47	1	1	1	3
NSP5___P0DTC1_3264_3569	P0DTC1	3264	3569	4	SSASMSVLHSSSLRDY	SSASMSVLHSSSLRDY	816	831	Q9P2G1	ANKIB1	Ankyrin repeat and IBR domain-containing protein 1	Homo sapiens	LHS	0.130454	6	2	0.904762	1	3
NSP5___P0DTC1_3264_3569	P0DTC1	3264	3569	4	YPATMTNLQSGTIMMS	YPATMTNLQSGTIMMS	392	407	Q96JN8	NEURL4	Neuralized-like protein 4	Homo sapiens	MMS	2.19621	584	1	1	1	2
NSP5___P0DTC1_3264_3569	P0DTC1	3264	3569	3	GNVQLAAQTLAHNGGS	GNVQLAAQTLAHNGGS	517	532	Q9Y5A7	NUB1	NEDD8 ultimate buster 1	Homo sapiens	LAA	0.0826612	5	1	1	0	2
NSP5___P0DTC1_3264_3569	P0DTC1	3264	3569	3	GSVLHASVLAEDSGTG	GSVLHASVLCEDSGTG	72	87	Q6P3X8	PGBD2	PiggyBac transposable element-derived protein 2	Homo sapiens	LHA	0.0667685	4	2	0.75	0	2
NSP5___P0DTC1_3264_3569	P0DTC1	3264	3569	3	GVGEGKVMFHSFVSKT	GVGEGKVMFHSFVSKT	289	304	Q9NQ55	PPAN	Suppressor of SWI4 1 homolog	Homo sapiens	FVS	0.0711934	24	1	1	1	3	doi:10.1101/2020.09.03.282103
NSP5___P0DTC1_3264_3569	P0DTC1	3264	3569	3	KEDLAKLHSSSHPTSI	KEDLAKLHSSSHPTSI	512	527	Q8TEY7	USP33	Ubiquitin carboxyl-terminal hydrolase 33	Homo sapiens	LHS	0.304201	117	2	0.985401	0	2
NSP5___P0DTC1_3264_3569	P0DTC1	3264	3569	3	KVLFHSQERELTQLRE	KVLFHSQERELTQLRE	96	111	A0A087WUL8	NBPF19	Neuroblastoma breakpoint family member 19	Homo sapiens	FHS	16.3313	2258	4	0.998627	0	4
NSP5___P0DTC1_3264_3569	P0DTC1	3264	3569	3	LAQLAAQHSQSGSTTT	LAQLAAQHSQSGSTTT	372	387	Q14157	UBAP2L	Ubiquitin-associated protein 2-like	Homo sapiens	LAA	0.0833169	5	3	0.545455	0	3
NSP5___P0DTC1_3264_3569	P0DTC1	3264	3569	3	LSSLQATTSLGSPTLQ	LSSLQATTSLGSPTLQ	608	623	Q9H6K5	PRR36	Proline-rich protein 36	Homo sapiens	LGS	0.5208	32	2	0.974684	0	4
NSP5___P0DTC1_3264_3569	P0DTC1	3264	3569	3	MSVLHSSSLRDYTPAS	MSVLHSSSLRDYTPAS	820	835	Q9P2G1	ANKIB1	Ankyrin repeat and IBR domain-containing protein 1	Homo sapiens	LHS	0.00540937	3	4	0.333333	1	2
NSP5___P0DTC1_3264_3569	P0DTC1	3264	3569	3	MVTLHGATNLPAAKDG	MVTLHGATNLPACKDG	241	256	Q8N5R6	CCDC33	Coiled-coil domain-containing protein 33	Homo sapiens	LPA	0.280974	29	2	0.976471	0	4
NSP5___P0DTC1_3264_3569	P0DTC1	3264	3569	3	QPSRFASLHSTSVAPS	QPSRFCSLHSTSVCPS	903	918	Q96L42	KCNH8	Potassium voltage-gated channel subfamily H member 8	Homo sapiens	LHS	0.0965643	7	2	0.818182	0	4
NSP5___P0DTC1_3264_3569	P0DTC1	3264	3569	3	RARLSASTASELSPKS	RARLSASTASELSPKS	448	463	Q3KQU3	MAP7D1	MAP7 domain-containing protein 1	Homo sapiens	LSA	0.0341204	2	2	0.333333	1	2	32353859
NSP5___P0DTC1_3264_3569	P0DTC1	3264	3569	3	RASLHALVGSPIIWGG	RASLHALVGSPIIWGG	433	448	P49753	ACOT2	Acyl-coenzyme A thioesterase 2, mitochondrial	Homo sapiens	LHA	0.0191196	4	7	0.219512	1	3
NSP5___P0DTC1_3264_3569	P0DTC1	3264	3569	3	RASLHALVGSPIIWGG	RASLHALVGSPIIWGG	371	386	Q86TX2	ACOT1	Acyl-coenzyme A thioesterase 1	Homo sapiens	LHA	0.0191196	4	7	0.219512	1	3
NSP5___P0DTC1_3264_3569	P0DTC1	3264	3569	3	REQLMTVLQAGKALGG	REQLMTVLQAGKALGG	757	772	Q9BQG0	MYBBP1A	Myb-binding protein 1A	Homo sapiens	LQA	0.394876	119	8	0.360377	0	2
NSP5___P0DTC1_3264_3569	P0DTC1	3264	3569	3	SPSQLQAAQIQVQHVQ	SPSQLQAAQIQVQHVQ	160	175	Q2TAL8	QRICH1	Glutamine-rich protein 1	Homo sapiens	LQA	9.91246	1694	8	0.990642	0	3
NSP5___P0DTC1_3264_3569	P0DTC1	3264	3569	3	SWAQGSVPVLHASTSE	SWAQGSVPVLHASTSE	130	145	A6NN90	C2orf81	Uncharacterized protein C2orf81	Homo sapiens	LHA	0.0976774	5	2	0.857143	0	3
NSP5___P0DTC1_3264_3569	P0DTC1	3264	3569	3	TALMHAAAGGGGAAVA	TALMHACAGGGGAAVA	79	94	Q69YU3	ANKRD34A	Ankyrin repeat domain-containing protein 34A	Homo sapiens	MHA	2.82916	154	3	0.992352	0	4
NSP5___P0DTC1_3264_3569	P0DTC1	3264	3569	3	TTKLSSAQVDQVEVEY	TTKLSSAQVDQVEVEY	221	236	Q8TDQ1	CD300LF	CMRF35-like molecule 1	Homo sapiens	LSS	0.102529	13	2	0.923077	0	4
NSP5___P0DTC1_3264_3569	P0DTC1	3264	3569	3	TVKFHARTGMIESNRD	TVKFHARTGMIESNRD	577	592	Q92796	DLG3	Disks large homolog 3	Homo sapiens	FHA	33.656	14856	6	0.991333	0	4
NSP5___P0DTC1_3264_3569	P0DTC1	3264	3569	3	TVTLHSSRELPSRPDG	TVTLHSSRELPSRPDG	131	146	Q8N398	VWA5B2	von Willebrand factor A domain-containing protein 5B2	Homo sapiens	LPS	0.0620171	3	2	0.5	0	3
NSP5___P0DTC1_3264_3569	P0DTC1	3264	3569	3	VANLQAQPSLNSIHSS	VANLQAQPSLNSIHSS	1742	1757	O60229	KALRN	Kalirin	Homo sapiens	LNS	0.104265	8	1	1	0	2
NSP5___P0DTC1_3264_3569	P0DTC1	3264	3569	3	VPRFSSLSSANPPAMA	VPRFSSLSSCNPPAMA	1021	1036	P10071	GLI3	Transcriptional activator GLI3	Homo sapiens	LSS	0.937122	88	10	0.476526	0	4
NSP5___P0DTC1_3264_3569	P0DTC1	3264	3569	3	VTFHSSNKMTASYEQA	VTFHSSNKMTASYEQA	1302	1317	Q9HCM1	RESF1	Retroelement silencing factor 1	Homo sapiens	MTA	0.0792961	23	1	1	0	3
NSP5___P0DTC1_3264_3569	P0DTC1	3264	3569	3	WADVVKLGAKQTQTKV	WADVVKLGAKQTQTKV	661	676	P46013	MKI67	Proliferation marker protein Ki-67	Homo sapiens	LGA	0.0872312	13	1	1	0	3
NSP5___P0DTC1_3264_3569	P0DTC1	3264	3569	2	AKSVEIPTTNLHSNVI	AKSVEIPTTNLHSNVI	1659	1674	O60281	ZNF292	Zinc finger protein 292	Homo sapiens	LHS	0.00275543	2	1	1	1	1
NSP5___P0DTC1_3264_3569	P0DTC1	3264	3569	2	FPLARASLHALVGSPI	FPLCRASLHALVGSPI	429	444	P49753	ACOT2	Acyl-coenzyme A thioesterase 2, mitochondrial	Homo sapiens	LHA	0.00551633	2	1	1	1	1
NSP5___P0DTC1_3264_3569	P0DTC1	3264	3569	2	FPLARASLHALVGSPI	FPLCRASLHALVGSPI	367	382	Q86TX2	ACOT1	Acyl-coenzyme A thioesterase 1	Homo sapiens	LHA	0.00551633	2	1	1	1	1
NSP5___P0DTC1_3264_3569	P0DTC1	3264	3569	2	KVQEGVGEGKVMFHSF	KVQEGVGEGKVMFHSF	285	300	Q9NQ55	PPAN	Suppressor of SWI4 1 homolog	Homo sapiens	FHS	0.0198567	3	1	1	1	2	doi:10.1101/2020.09.03.282103
NSP5___P0DTC1_3264_3569	P0DTC1	3264	3569	2	LAKLQAQETVHEVALK	LAKLQAQETVHEVALK	668	683	Q12840	KIF5A	Kinesin heavy chain isoform 5A	Homo sapiens	LQA	0.342725	23	3	0.362637	0	1
NSP5___P0DTC1_3264_3569	P0DTC1	3264	3569	2	MMNSDQKAVKFLANFY	MMNSDQKAVKFLANFY	1	16	Q8N7X2	STPG3	Protein STPG3	Homo sapiens	FLA	0.159066	64	1	1	0	2
NSP5___P0DTC1_3264_3569	P0DTC1	3264	3569	2	MTNLQSGTIMMSGAGI	MTNLQSGTIMMSGCGI	396	411	Q96JN8	NEURL4	Neuralized-like protein 4	Homo sapiens	MMS	0.00382868	6	2	0.75	1	1
NSP5___P0DTC1_3264_3569	P0DTC1	3264	3569	2	PASPRARLSASTASEL	PASPRARLSASTASEL	444	459	Q3KQU3	MAP7D1	MAP7 domain-containing protein 1	Homo sapiens	LSA	0.00275543	2	1	1	1	1	32353859
NSP5___P0DTC1_3264_3569	P0DTC1	3264	3569	2	PVKFASSSSVQQVTFS	PVKFASSSSVQQVTFS	3241	3256	Q8TCU4	ALMS1	Alstrom syndrome protein 1	Homo sapiens	FAS	0.0225245	10	1	1	0	2
NSP5___P0DTC1_3264_3569	P0DTC1	3264	3569	2	THVRLHSGERPYEAKI	THVRLHSGERPYECKI	329	344	Q8IYI8	ZNF440	Zinc finger protein 440	Homo sapiens	LHS	0.0434465	6	1	1	0	4
NSP5___P0DTC1_3264_3569	P0DTC1	3264	3569	2	VTTDAMPRTNFHSSVA	VTTDAMPRTNFHSSVA	633	648	Q6ZRI6	C15orf39	Uncharacterized protein C15orf39	Homo sapiens	FHS	0.0572082	4	6	0.210526	0	1
Nsp8___P0DTC1_3943_4140	P0DTC1	3943	4140	2	AVWTQEHDAILEHFAQ	AVWTQEHDAILEHFAQ	92	107	Q9P225	DNAH2	Dynein heavy chain 2, axonemal	Homo sapiens		39.1847	72054	16	0.594473	0	3
Nsp8___P0DTC1_3943_4140	P0DTC1	3943	4140	2	VDYSSKYGFGYQLLDG	VDYSSKYGFGYQLLDG	208	223	Q496M5	PLK5	Inactive serine/threonine-protein kinase PLK5	Homo sapiens		0.587159	444	3	0.696842	0	2
Nsp9___P0DTC1_4141_4253	P0DTC1	4141	4253	4	GLALGQESTATVTPHT	GLALGQESTATVTPHT	472	487	O15069	NACAD	NAC-alpha domain-containing protein 1	Homo sapiens	GLAL	0.795407	1672	5	0.989295	1	3
Nsp9___P0DTC1_4141_4253	P0DTC1	4141	4253	4	LPLGYPQEEYFDRATP	LPLGYPQEEYFDRATP	1080	1095	Q9BZA8	PCDH11Y	Protocadherin-11 Y-linked	Homo sapiens		0.11508	619	7	0.959262	3	2
Nsp9___P0DTC1_4141_4253	P0DTC1	4141	4253	4	LPLGYPQEEYFDRATP	LPLGYPQEEYFDRATP	1085	1100	Q9BZA7	PCDH11X	Protocadherin-11 X-linked	Homo sapiens		0.11508	619	7	0.959262	3	2
Nsp9___P0DTC1_4141_4253	P0DTC1	4141	4253	3	AEGLSLDASMHSQLRI	AEGLSLDASMHSQLRI	56	71	O15440	ABCC5	Multidrug resistance-associated protein 5	Homo sapiens	GLSL	0.262668	701	15	0.930269	0	7
Nsp9___P0DTC1_4141_4253	P0DTC1	4141	4253	3	AHLVADSSDGLLLGGW	CHLVCDSSDGLLLGGW	424	439	P49796	RGS3	Regulator of G-protein signaling 3	Homo sapiens	GLLL	0.00425456	7	12	0.220472	1	5
Nsp9___P0DTC1_4141_4253	P0DTC1	4141	4253	3	AWLGAPEPWEPLLDGG	AWLGCPEPWEPLLDGG	1608	1623	Q99466	NOTCH4	Neurogenic locus notch homolog protein 4	Homo sapiens		4.09187	9372	16	0.459527	2	7
Nsp9___P0DTC1_4141_4253	P0DTC1	4141	4253	3	DAGSLTSTSHGLPLGY	DAGSLTSTSHGLPLGY	1069	1084	Q9BZA8	PCDH11Y	Protocadherin-11 Y-linked	Homo sapiens	GLPL	0.0109711	39	5	0.785047	3	7
Nsp9___P0DTC1_4141_4253	P0DTC1	4141	4253	3	DAGSLTSTSHGLPLGY	DAGSLTSTSHGLPLGY	1074	1089	Q9BZA7	PCDH11X	Protocadherin-11 X-linked	Homo sapiens	GLPL	0.0109711	39	5	0.785047	3	7
Nsp9___P0DTC1_4141_4253	P0DTC1	4141	4253	3	DELMGRGLHLSDIPIH	DELMGRGLHLSDIPIH	431	446	P33402	GUCY1A2	Guanylate cyclase soluble subunit alpha-2	Homo sapiens	GLHL	0.0203635	42	3	0.955357	1	7
Nsp9___P0DTC1_4141_4253	P0DTC1	4141	4253	3	DKLDELMGRGLHLSDI	DKLDELMGRGLHLSDI	428	443	P33402	GUCY1A2	Guanylate cyclase soluble subunit alpha-2	Homo sapiens	GLHL	0.0166892	27	2	0.978947	1	7
Nsp9___P0DTC1_4141_4253	P0DTC1	4141	4253	3	DPSGAGLWLHSGGPVL	DPSGAGLWLHSGGPVL	68	83	Q7Z4H9	FAM220A	Protein FAM220A	Homo sapiens	GLWL	0.209505	255	16	0.786283	0	7
Nsp9___P0DTC1_4141_4253	P0DTC1	4141	4253	3	DTSALANGFPLENIAT	DTSALCNGFPLENICT	279	294	Q8TB52	FBXO30	F-box only protein 30	Homo sapiens	GFPL	0.0554267	244	4	0.941349	1	1	doi:10.1101/2020.09.03.282103
Nsp9___P0DTC1_4141_4253	P0DTC1	4141	4253	3	GFFLSDNQSGSPHELG	GFFLSDNQSGSPHELG	736	751	Q9H252	KCNH6	Potassium voltage-gated channel subfamily H member 6	Homo sapiens	GFFL	0.0206466	61	2	0.978142	1	6
Nsp9___P0DTC1_4141_4253	P0DTC1	4141	4253	3	GGIALDNPYPNPAPQW	GGIALDNPYPNPAPQW	3399	3414	Q8TD57	DNAH3	Dynein heavy chain 3, axonemal	Homo sapiens		0.0183899	53	2	0.986577	1	7
Nsp9___P0DTC1_4141_4253	P0DTC1	4141	4253	3	GLALGPDLNILEDSAE	GLALGPDLNILEDSAE	80	95	Q9BQI7	PSD2	PH and SEC7 domain-containing protein 2	Homo sapiens	GLAL	0.0127586	102	2	0.709677	2	5
Nsp9___P0DTC1_4141_4253	P0DTC1	4141	4253	3	LEEGLQLPSPTATSQL	LEEGLQLPSPTATSQL	108	123	P61978	HNRNPK	Heterogeneous nuclear ribonucleoprotein K	Homo sapiens	GLQL	0.52283	1662	5	0.959449	0	2	32353859
Nsp9___P0DTC1_4141_4253	P0DTC1	4141	4253	3	LPLDQVQEVLPPIPEL	LPLDQVQEVLPPIPEL	281	296	Q8N614	TMEM156	Transmembrane protein 156	Homo sapiens		0.0531893	221	3	0.946768	0	3
Nsp9___P0DTC1_4141_4253	P0DTC1	4141	4253	3	LPLDSIGQGEVLAHGS	LPLDSIGQGEVLAHGS	448	463	Q702N8	XIRP1	Xin actin-binding repeat-containing protein 1	Homo sapiens		3.08067	4903	8	0.984804	0	7
Nsp9___P0DTC1_4141_4253	P0DTC1	4141	4253	3	MNIQEQGFPLDLGASF	MNIQEQGFPLDLGASF	1	16	O15169	AXIN1	Axin-1	Homo sapiens	GFPL	1.20276	12617	1	1	0	2
Nsp9___P0DTC1_4141_4253	P0DTC1	4141	4253	3	NGLALPVVEEGEVLSH	NGLALPVVEEGEVLSH	368	383	Q9HC44	GPBP1L1	Vasculin-like protein 1	Homo sapiens	GLAL	0.229585	1161	6	0.956366	0	5
Nsp9___P0DTC1_4141_4253	P0DTC1	4141	4253	3	NGTWLGDENNPEMRVR	NGTWLGDENNPEMRVR	215	230	Q8N9N5	BANP	Protein BANP	Homo sapiens		0.53175	1079	12	0.962196	0	7
Nsp9___P0DTC1_4141_4253	P0DTC1	4141	4253	3	NPYSEGQFLDEHHSVN	NPYSEGQFLDEHHSVN	1780	1795	Q5UIP0	RIF1	Telomere-associated protein RIF1	Homo sapiens		0.172237	833	6	0.917355	1	1
Nsp9___P0DTC1_4141_4253	P0DTC1	4141	4253	3	PWSALPAGLLLDELLA	PWSALPCGLLLDELLA	364	379	P0CJ90	DUX4L7	Double homeobox protein 4-like protein 7	Homo sapiens	GLLL	0.02067	64	11	0.401496	2	6
Nsp9___P0DTC1_4141_4253	P0DTC1	4141	4253	3	PWSALPAGLLLDELLA	PWSALPCGLLLDELLA	364	379	P0CJ89	DUX4L6	Double homeobox protein 4-like protein 6	Homo sapiens	GLLL	0.02067	64	11	0.401496	2	6
Nsp9___P0DTC1_4141_4253	P0DTC1	4141	4253	3	PWSALPAGLLLDELLA	PWSALPCGLLLDELLA	364	379	P0CJ88	DUX4L5	Double homeobox protein 4-like protein 5	Homo sapiens	GLLL	0.02067	64	11	0.401496	2	6
Nsp9___P0DTC1_4141_4253	P0DTC1	4141	4253	3	PWSALPAGLLLDELLA	PWSALPCGLLLDELLA	362	377	P0CJ87	DUX4L4	Double homeobox protein 4-like protein 4	Homo sapiens	GLLL	0.02067	64	11	0.401496	2	6
Nsp9___P0DTC1_4141_4253	P0DTC1	4141	4253	3	PWSALPAGLLLDELLA	PWSALPCGLLLDELLA	364	379	P0CJ86	DUX4L3	Double homeobox protein 4-like protein 3	Homo sapiens	GLLL	0.02067	64	11	0.401496	2	6
Nsp9___P0DTC1_4141_4253	P0DTC1	4141	4253	3	PWSALPAGLLLDELLA	PWSALPCGLLLDELLA	364	379	P0CJ85	DUX4L2	Double homeobox protein 4-like protein 2	Homo sapiens	GLLL	0.02067	64	11	0.401496	2	6
Nsp9___P0DTC1_4141_4253	P0DTC1	4141	4253	3	PWSALPAGLLLDELLA	PWSALPCGLLLDELLA	364	379	Q9UBX2	DUX4	Double homeobox protein 4	Homo sapiens	GLLL	0.02067	64	11	0.401496	2	6
Nsp9___P0DTC1_4141_4253	P0DTC1	4141	4253	3	QGLSLDAASQPSKGGL	QGLSLDAASQPSKGGL	167	182	Q96EY5	MVB12A	Multivesicular body subunit 12A	Homo sapiens	GLSL	0.0764878	116	5	0.94385	0	4
Nsp9___P0DTC1_4141_4253	P0DTC1	4141	4253	3	RGFSLDSAVPEEHQLL	RGFSLDSAVPEEHQLL	16	31	Q8IWU9	TPH2	Tryptophan 5-hydroxylase 2	Homo sapiens	GFSL	5.68831	29347	6	0.996282	0	5
Nsp9___P0DTC1_4141_4253	P0DTC1	4141	4253	3	SLTSTSHGLPLGYPQE	SLTSTSHGLPLGYPQE	1072	1087	Q9BZA8	PCDH11Y	Protocadherin-11 Y-linked	Homo sapiens	GLPL	0.00180664	5	1	1	3	3
Nsp9___P0DTC1_4141_4253	P0DTC1	4141	4253	3	SLTSTSHGLPLGYPQE	SLTSTSHGLPLGYPQE	1077	1092	Q9BZA7	PCDH11X	Protocadherin-11 X-linked	Homo sapiens	GLPL	0.00180664	5	1	1	3	3
Nsp9___P0DTC1_4141_4253	P0DTC1	4141	4253	3	SNHGIYLPSDTQEHAG	SNHGIYLPSDTQEHAG	1979	1994	Q15878	CACNA1E	Voltage-dependent R-type calcium channel subunit alpha-1E	Homo sapiens		1.77244	4018	5	0.996128	0	3
Nsp9___P0DTC1_4141_4253	P0DTC1	4141	4253	3	SPAHPDGFALGRAPLA	SPAHPDGFALGRAPLA	21	36	Q96Q04	LMTK3	Serine/threonine-protein kinase LMTK3	Homo sapiens	GFAL	0.531939	1532	9	0.930021	0	7
Nsp9___P0DTC1_4141_4253	P0DTC1	4141	4253	3	SPSHAVSADSPDGFFL	SPSHCVSADSPDGFFL	314	329	Q8N5Q1	FAM71E2	Protein FAM71E2	Homo sapiens	GFFL	0.00246724	12	1	1	2	5
Nsp9___P0DTC1_4141_4253	P0DTC1	4141	4253	3	VTEEGLALGQESTATV	VTEEGLALGQESTATV	468	483	O15069	NACAD	NAC-alpha domain-containing protein 1	Homo sapiens	GLAL	0.00128581	9	3	0.578947	1	2
Nsp9___P0DTC1_4141_4253	P0DTC1	4141	4253	3	VTLLEVAGSWPEGFGL	VTLLEVCGSWPEGFGL	830	845	Q9H6U6	BCAS3	Breast carcinoma-amplified sequence 3	Homo sapiens	GFGL	1.32623	8437	4	0.992295	0	2
Nsp9___P0DTC1_4141_4253	P0DTC1	4141	4253	3	YGLALDPIPGRQSTAV	YGLALDPIPGRQSTAV	1696	1711	Q9UPA5	BSN	Protein bassoon	Homo sapiens	GLAL	6.44447	14804	14	0.986266	0	4
Nsp9___P0DTC1_4141_4253	P0DTC1	4141	4253	2	AAGEVQSGTFQGAWLG	CCGEVQSGTFQGAWLG	1596	1611	Q99466	NOTCH4	Neurogenic locus notch homolog protein 4	Homo sapiens		0.002424	7	5	0.418605	2	4
Nsp9___P0DTC1_4141_4253	P0DTC1	4141	4253	2	AEGIDIGEMPSYDLVL	AEGIDIGEMPSYDLVL	8	23	O15226	NKRF	NF-kappa-B-repressing factor	Homo sapiens		0.0737169	156	3	0.951923	0	3
Nsp9___P0DTC1_4141_4253	P0DTC1	4141	4253	2	AHGLLLGAPLAGPGVE	AHGLLLGAPLAGPGVE	876	891	Q8IX07	ZFPM1	Zinc finger protein ZFPM1	Homo sapiens	GLLL	0.0306154	56	22	0.519481	0	7
Nsp9___P0DTC1_4141_4253	P0DTC1	4141	4253	2	ALSQPVTAFPQGTWIG	CLSQPVTAFPQGTWIG	772	787	P42226	STAT6	Signal transducer and activator of transcription 6	Homo sapiens		0.0151762	63	15	0.332103	2	2	33845483
Nsp9___P0DTC1_4141_4253	P0DTC1	4141	4253	2	APGSQDHQGFFLSDNQ	APGSQDHQGFFLSDNQ	728	743	Q9H252	KCNH6	Potassium voltage-gated channel subfamily H member 6	Homo sapiens	GFFL	0.0850836	344	2	0.976247	1	1
Nsp9___P0DTC1_4141_4253	P0DTC1	4141	4253	2	AQGVGLDSTGYYDQEI	AQGVGLDSTGYYDQEI	28	43	O75533	SF3B1	Splicing factor 3B subunit 1	Homo sapiens		0.00340599	10	1	1	0	3	32353859
Nsp9___P0DTC1_4141_4253	P0DTC1	4141	4253	2	ASGFFLASMSEDNRPL	ASGFFLASMSEDNRPL	374	389	Q8N8S7	ENAH	Protein enabled homolog	Homo sapiens	GFFL	0.0142363	26	2	0.978723	0	6
Nsp9___P0DTC1_4141_4253	P0DTC1	4141	4253	2	ATHSAGIYLGIAEATS	ATHSAGIYLGIAECTS	259	274	Q86UG4	SLCO6A1	Solute carrier organic anion transporter family member 6A1	Homo sapiens		7.71148	13778	16	0.974333	0	5
Nsp9___P0DTC1_4141_4253	P0DTC1	4141	4253	2	AVSADSPDGFFLGSAS	CVSADSPDGFFLGSCS	318	333	Q8N5Q1	FAM71E2	Protein FAM71E2	Homo sapiens	GFFL	0.000179735	2	1	1	2	1
Nsp9___P0DTC1_4141_4253	P0DTC1	4141	4253	2	AYLGPADPKEPVLHAF	AYLGPADPKEPVLHAF	52	67	Q9Y4I5	TESMIN	Tesmin	Homo sapiens		0.371263	2193	4	0.994243	0	4
Nsp9___P0DTC1_4141_4253	P0DTC1	4141	4253	2	DHMAHPHGIMIIEDPA	DHMCHPHGIMIIEDPA	427	442	Q8WY36	BBX	HMG box transcription factor BBX	Homo sapiens		0.22678	1395	2	0.995993	0	2	doi:10.1101/2020.08.28.272955
Nsp9___P0DTC1_4141_4253	P0DTC1	4141	4253	2	DLAHNFTDGLAIGASF	DLAHNFTDGLAIGASF	326	341	Q92504	SLC39A7	Zinc transporter SLC39A7	Homo sapiens		0.00965064	28	1	1	1	3
Nsp9___P0DTC1_4141_4253	P0DTC1	4141	4253	2	DLGFPLDMTNGAALAA	DLGFPLDMTNGAALAA	182	197	Q9HBE1	PATZ1	POZ-, AT hook-, and zinc finger-containing protein 1	Homo sapiens	GFPL	0.0151808	103	6	0.853403	0	4
Nsp9___P0DTC1_4141_4253	P0DTC1	4141	4253	2	EEGARPEGLLLMAESD	EEGCRPEGLLLMAESD	124	139	O15482	TEX28	Testis-specific protein TEX28	Homo sapiens	GLLL	0.00462482	22	4	0.610169	0	4
Nsp9___P0DTC1_4141_4253	P0DTC1	4141	4253	2	EGFFLKSVENAPLAKR	EGFFLKSVENAPLAKR	715	730	O75676	RPS6KA4	Ribosomal protein S6 kinase alpha-4	Homo sapiens	GFFL	0.00353283	10	1	1	0	3
Nsp9___P0DTC1_4141_4253	P0DTC1	4141	4253	2	EGLELPPEGVYMVQPQ	EGLELPPEGVYMVQPQ	112	127	Q86V15	CASZ1	Zinc finger protein castor homolog 1	Homo sapiens	GLEL	0.0717795	328	3	0.942257	0	1
Nsp9___P0DTC1_4141_4253	P0DTC1	4141	4253	2	EGLFLKAGGIDEMQSS	EGLFLKCGGIDEMQSS	8	23	Q9UQR1	ZNF148	Zinc finger protein 148	Homo sapiens	GLFL	0.0148894	29	3	0.926829	0	5
Nsp9___P0DTC1_4141_4253	P0DTC1	4141	4253	2	EGLLLGFFQKAYAPFL	EGLLLGFFQKAYAPFL	825	840	Q9UHC9	NPC1L1	NPC1-like intracellular cholesterol transporter 1	Homo sapiens	GLLL	0.000718941	8	2	0.8	1	1
Nsp9___P0DTC1_4141_4253	P0DTC1	4141	4253	2	EGLVIGLPGDSSPLQV	EGLVIGLPGDSSPLQV	526	541	P29376	LTK	Leukocyte tyrosine kinase receptor	Homo sapiens		0.00728142	18	6	0.722222	1	5
Nsp9___P0DTC1_4141_4253	P0DTC1	4141	4253	2	ELPPPGQGEGLLLGFF	ELPPPGQGEGLLLGFF	817	832	Q9UHC9	NPC1L1	NPC1-like intracellular cholesterol transporter 1	Homo sapiens	GLLL	0.000269603	3	1	1	1	1
Nsp9___P0DTC1_4141_4253	P0DTC1	4141	4253	2	ELSSLPAFSSPGGLSL	ELSSLPAFSSPGGLSL	343	358	Q14814	MEF2D	Myocyte-specific enhancer factor 2D	Homo sapiens	GLSL	0.00169508	5	4	0.423077	0	4
Nsp9___P0DTC1_4141_4253	P0DTC1	4141	4253	2	ENGLLLTPAYTANFVA	ENGLLLTPCYTANFVA	575	590	Q9UK32	RPS6KA6	Ribosomal protein S6 kinase alpha-6	Homo sapiens	GLLL	0.000338902	2	3	0.363636	0	2
Nsp9___P0DTC1_4141_4253	P0DTC1	4141	4253	2	FLLDPAPSPAHIRLTG	FLLDPCPSPAHIRLTG	744	759	O95754	SEMA4F	Semaphorin-4F	Homo sapiens		0.000953513	2	1	1	0	2
Nsp9___P0DTC1_4141_4253	P0DTC1	4141	4253	2	FSLDLQEGPSVESQPY	FSLDLQEGPSVESQPY	223	238	Q8TE02	ELP5	Elongator complex protein 5	Homo sapiens		0.145044	485	3	0.982169	0	7
Nsp9___P0DTC1_4141_4253	P0DTC1	4141	4253	2	GAVGGVDIGLVPHGLS	GAVGGVDIGLVPHGLS	171	186	Q9UH90	FBXO40	F-box only protein 40	Homo sapiens		0.000935711	3	1	1	1	2
Nsp9___P0DTC1_4141_4253	P0DTC1	4141	4253	2	GFFLGSASSLDPALWH	GFFLGSCSSLDPCLWH	326	341	Q8N5Q1	FAM71E2	Protein FAM71E2	Homo sapiens	GFFL	0.000515469	3	2	0.6	2	1
Nsp9___P0DTC1_4141_4253	P0DTC1	4141	4253	2	GHPLGFHLSLEDLYAA	GHPLGFHLSLEDLYCC	258	273	A6NN90	C2orf81	Uncharacterized protein C2orf81	Homo sapiens	GFHL	0.000419593	2	1	1	0	2
Nsp9___P0DTC1_4141_4253	P0DTC1	4141	4253	2	GLALGDVPNRQPIGIV	GLALGDVPNRQPIGIV	144	159	Q5BKX6	SLC45A4	Solute carrier family 45 member 4	Homo sapiens	GLAL	0.00531848	13	2	0.794118	0	3
Nsp9___P0DTC1_4141_4253	P0DTC1	4141	4253	2	GLALGEASSLGPLLLT	GLALGEASSLGPLLLT	347	362	Q8N196	SIX5	Homeobox protein SIX5	Homo sapiens	GLAL	0.0214056	45	4	0.494444	0	4
Nsp9___P0DTC1_4141_4253	P0DTC1	4141	4253	2	GVDIGLVPHGLSATNG	GVDIGLVPHGLSATNG	175	190	Q9UH90	FBXO40	F-box only protein 40	Homo sapiens		0.000338902	2	2	0.444444	1	2
Nsp9___P0DTC1_4141_4253	P0DTC1	4141	4253	2	GVLIGWENQPTTLELA	GVLIGWENQPTTLELA	1445	1460	Q92576	PHF3	PHD finger protein 3	Homo sapiens		0.608964	1566	14	0.950206	0	5	32353859
Nsp9___P0DTC1_4141_4253	P0DTC1	4141	4253	2	GVYVGLPSEAVNMVSS	GVYVGLPSEAVNMVSS	40	55	Q8TAD7	OCC1	Overexpressed in colon carcinoma 1 protein	Homo sapiens		0.126281	929	7	0.921419	0	7
Nsp9___P0DTC1_4141_4253	P0DTC1	4141	4253	2	HGAWLPELPSLPPNGD	HGAWLPELPSLPPNGD	446	461	Q3KQV9	UAP1L1	UDP-N-acetylhexosamine pyrophosphorylase-like protein 1	Homo sapiens		0.193293	829	9	0.81978	0	1
Nsp9___P0DTC1_4141_4253	P0DTC1	4141	4253	2	HLLPNGLELPFMMMPH	HLLPNGLELPFMMMPH	423	438	Q9UI36	DACH1	Dachshund homolog 1	Homo sapiens	GLEL	0.00749728	11	7	0.219858	0	3
Nsp9___P0DTC1_4141_4253	P0DTC1	4141	4253	2	IAGPGYDALTAEGIHL	IAGPGYDALTAEGIHL	322	337	Q96CK0	ZNF653	Zinc finger protein 653	Homo sapiens		0.000869114	3	2	0.545455	0	2
Nsp9___P0DTC1_4141_4253	P0DTC1	4141	4253	2	IFVDQSVNGLLIGTTG	IFVDQSVNGLLIGTTG	279	294	O14544	SOCS6	Suppressor of cytokine signaling 6	Homo sapiens		0.00105802	5	1	1	2	3	doi:10.1101/2020.09.03.282103
Nsp9___P0DTC1_4141_4253	P0DTC1	4141	4253	2	ILIGKENLLVEDSLMI	ILIGKENLLVEDSLMI	377	392	Q0VDF9	HSPA14	Heat shock 70 kDa protein 14	Homo sapiens		0.156971	319	10	0.920266	0	6
Nsp9___P0DTC1_4141_4253	P0DTC1	4141	4253	2	LALDAGEQTPRGVLQE	LCLDCGEQTPRGVLQE	168	183	Q9Y6E7	SIRT4	NAD-dependent protein lipoamidase sirtuin-4, mitochondrial	Homo sapiens		4.05018	4752	11	0.983007	0	5
Nsp9___P0DTC1_4141_4253	P0DTC1	4141	4253	2	LALDSGASLLHLAVEA	LALDSGASLLHLAVEA	481	496	P57078	RIPK4	Receptor-interacting serine/threonine-protein kinase 4	Homo sapiens		8.0434	23098	9	0.973187	0	2
Nsp9___P0DTC1_4141_4253	P0DTC1	4141	4253	2	LALGPAGPDSRPHLSD	LCLGPAGPDSRPHLSD	176	191	Q6XYB7	LBX2	Transcription factor LBX2	Homo sapiens		0.0006601	2	1	1	0	2
Nsp9___P0DTC1_4141_4253	P0DTC1	4141	4253	2	LALGPFPAMENQVLVI	LALGPFPAMENQVLVI	4	19	Q13163	MAP2K5	Dual specificity mitogen-activated protein kinase kinase 5	Homo sapiens		0.289429	648	7	0.444652	0	7
Nsp9___P0DTC1_4141_4253	P0DTC1	4141	4253	2	LDLGPSLLDEVLNVMD	LDLGPSLLDEVLNVMD	236	251	Q9UKI2	CDC42EP3	Cdc42 effector protein 3	Homo sapiens		2.7157	30171	2	0.999868	0	2
Nsp9___P0DTC1_4141_4253	P0DTC1	4141	4253	2	LFDQYTAEGLYLPATT	LFDQYTAEGLYLPATT	105	120	Q9P202	WHRN	Whirlin	Homo sapiens	GLYL	0.00539569	14	4	0.658537	0	3
Nsp9___P0DTC1_4141_4253	P0DTC1	4141	4253	2	LFINVPVEAASVDYHV	LFINVPVEAASVDYHV	862	877	Q9ULM0	PLEKHH1	Pleckstrin homology domain-containing family H member 1	Homo sapiens		0.20705	578	6	0.936461	0	2
Nsp9___P0DTC1_4141_4253	P0DTC1	4141	4253	2	LFLHDIEPSIFHDASY	LFLHDIEPSIFHDASY	325	340	Q5BKX6	SLC45A4	Solute carrier family 45 member 4	Homo sapiens		0.637511	1761	8	0.974743	0	6
Nsp9___P0DTC1_4141_4253	P0DTC1	4141	4253	2	LFLLDPGSVDTGSNDL	LFLLDPGSVDTGSNDL	473	488	Q00613	HSF1	Heat shock factor protein 1	Homo sapiens		0.253602	962	4	0.965764	0	5
Nsp9___P0DTC1_4141_4253	P0DTC1	4141	4253	2	LFLPQYVFGPDAAPPA	LFLPQYVFGPDAAPPA	524	539	Q8IX07	ZFPM1	Zinc finger protein ZFPM1	Homo sapiens		0.0523727	218	20	0.51577	0	5
Nsp9___P0DTC1_4141_4253	P0DTC1	4141	4253	2	LFLPSTQPLPLPQTLP	LFLPSTQPLPLPQTLP	550	565	Q6ZUB0	SPATA31D4	Spermatogenesis-associated protein 31D4	Homo sapiens		0.0374041	116	2	0.993174	0	6
Nsp9___P0DTC1_4141_4253	P0DTC1	4141	4253	2	LFLPSTQPLPLPQTLP	LFLPSTQPLPLPQTLP	550	565	P0C874	SPATA31D3	Spermatogenesis-associated protein 31D3	Homo sapiens		0.0374041	116	2	0.993174	0	6
Nsp9___P0DTC1_4141_4253	P0DTC1	4141	4253	2	LFLSHESPKALSIHSD	LFLSHESPKALSIHSD	473	488	P15822	HIVEP1	Zinc finger protein 40	Homo sapiens		1.1734	3478	33	0.957973	0	7
Nsp9___P0DTC1_4141_4253	P0DTC1	4141	4253	2	LFLSNANPSLLERHAA	LFLSNANPSLLERHCA	381	396	P51398	DAP3	28S ribosomal protein S29, mitochondrial	Homo sapiens		0.12564	334	8	0.838802	0	5
Nsp9___P0DTC1_4141_4253	P0DTC1	4141	4253	2	LFLSNPTRDTITPLWA	LFLSNPTRDTITPLWA	436	451	Q13387	MAPK8IP2	C-Jun-amino-terminal kinase-interacting protein 2	Homo sapiens		0.14029	468	8	0.941432	0	6
Nsp9___P0DTC1_4141_4253	P0DTC1	4141	4253	2	LGLDSHFLLPTSDMLG	LGLDSHFLLPTSDMLG	373	388	Q96LX7	CCDC17	Coiled-coil domain-containing protein 17	Homo sapiens		0.264779	430	10	0.931232	0	7
Nsp9___P0DTC1_4141_4253	P0DTC1	4141	4253	2	LLTGGIALDNPYPNPA	LLTGGIALDNPYPNPA	3396	3411	Q8TD57	DNAH3	Dynein heavy chain 3, axonemal	Homo sapiens		0.000383952	2	1	1	1	1
Nsp9___P0DTC1_4141_4253	P0DTC1	4141	4253	2	LLVWSGDEYGQELGIR	LLVWSGDEYGQELGIR	353	368	Q9NQW5	PRDM7	Probable histone-lysine N-methyltransferase PRDM7	Homo sapiens		0.0538723	236	4	0.976087	0	6
Nsp9___P0DTC1_4141_4253	P0DTC1	4141	4253	2	LPIGNERVDFEVTIPG	LPIGNERVDFEVTIPG	104	119	Q9UL18	AGO1	Protein argonaute-1	Homo sapiens		0.663002	1281	3	0.994869	0	3
Nsp9___P0DTC1_4141_4253	P0DTC1	4141	4253	2	LSLDAGHSFAQAAITA	LSLDCGHSFCQACITA	26	41	Q8IYM9	TRIM22	E3 ubiquitin-protein ligase TRIM22	Homo sapiens		0.128044	970	5	0.889187	0	5
Nsp9___P0DTC1_4141_4253	P0DTC1	4141	4253	2	LSLDLPSPRPFALPLG	LSLDLPSPRPFALPLG	585	600	Q3MIN7	RGL3	Ral guanine nucleotide dissociation stimulator-like 3	Homo sapiens		0.0017782	5	3	0.45	0	3
Nsp9___P0DTC1_4141_4253	P0DTC1	4141	4253	2	LTLNPPLDTMADGLSL	LTLNPPLDTMADGLSL	401	416	Q9NX95	SYBU	Syntabulin	Homo sapiens	GLSL	0.00817427	12	6	0.514851	0	7
Nsp9___P0DTC1_4141_4253	P0DTC1	4141	4253	2	LVPPPEEFANGVLLAT	LVPPPEEFANGVLLAT	1306	1321	Q9BYB0	SHANK3	SH3 and multiple ankyrin repeat domains protein 3	Homo sapiens		3.23442	13974	37	0.365863	0	2
Nsp9___P0DTC1_4141_4253	P0DTC1	4141	4253	2	LWLEQEVARQGLEGSL	LWLEQEVARQGLEGSL	96	111	Q86T23	CROCCP2	Putative ciliary rootlet coiled-coil protein-like 1 protein	Homo sapiens		0.0504378	145	8	0.919897	0	7
Nsp9___P0DTC1_4141_4253	P0DTC1	4141	4253	2	LYLSEKENVGPSAHLI	LYLSEKENVGPSCHLI	1126	1141	Q9C0D2	CEP295	Centrosomal protein of 295 kDa	Homo sapiens		0.0833261	221	9	0.843945	0	7
Nsp9___P0DTC1_4141_4253	P0DTC1	4141	4253	2	MAQGFAVGFDPLGLGD	MAQGFAVGFDPLGLGD	1	16	Q9H5P4	PDZD7	PDZ domain-containing protein 7	Homo sapiens		0.0152303	29	27	0.251553	1	7
Nsp9___P0DTC1_4141_4253	P0DTC1	4141	4253	2	MEEGVNVDEIIIPLRP	MEEGVNVDEIIIPLRP	36	51	Q9P243	ZFAT	Zinc finger protein ZFAT	Homo sapiens		0.260876	702	13	0.740639	0	2
Nsp9___P0DTC1_4141_4253	P0DTC1	4141	4253	2	MLAVPEMGLQGLYIGS	MLAVPEMGLQGLYIGS	1	16	Q96MM6	HSPA12B	Heat shock 70 kDa protein 12B	Homo sapiens		0.0210714	151	1	1	1	3
Nsp9___P0DTC1_4141_4253	P0DTC1	4141	4253	2	NEGYFLGEPIPQPARL	NEGYFLGEPIPQPARL	786	801	Q7Z3G6	PRICKLE2	Prickle-like protein 2	Homo sapiens		0.0375712	62	4	0.946502	0	7
Nsp9___P0DTC1_4141_4253	P0DTC1	4141	4253	2	NGLELPVVMETDHIAS	NGLELPVVMETDHIAS	260	275	Q9UKN5	PRDM4	PR domain zinc finger protein 4	Homo sapiens	GLEL	0.00419175	26	2	0.942308	0	2
Nsp9___P0DTC1_4141_4253	P0DTC1	4141	4253	2	NGLLLEELEEMKVALE	NGLLLEELEEMKVALE	1682	1697	Q9UKX3	MYH13	Myosin-13	Homo sapiens	GLLL	0.166828	398	2	0.996212	0	1
Nsp9___P0DTC1_4141_4253	P0DTC1	4141	4253	2	NGVQIYQFPTDDEAVA	NGVQIYQFPTDDEAVA	210	225	Q92599	SEPTIN8	Septin-8	Homo sapiens		6.31438	13752	11	0.975049	0	4
Nsp9___P0DTC1_4141_4253	P0DTC1	4141	4253	2	NGVQIYQFPTDDESVA	NGVQIYQFPTDDESVA	208	223	Q14141	SEPTIN6	Septin-6	Homo sapiens		1.16544	3184	8	0.989917	0	6
Nsp9___P0DTC1_4141_4253	P0DTC1	4141	4253	2	NLAADLAHNFTDGLAI	NLAADLAHNFTDGLAI	322	337	Q92504	SLC39A7	Zinc transporter SLC39A7	Homo sapiens		0.0333591	67	7	0.858974	1	7
Nsp9___P0DTC1_4141_4253	P0DTC1	4141	4253	2	NTLVANTSNSNGLKLD	NTLVANTSNSNGLKLD	190	205	Q9Y6M5	SLC30A1	Zinc transporter 1	Homo sapiens	GLKL	0.00101351	3	3	0.416667	0	2
Nsp9___P0DTC1_4141_4253	P0DTC1	4141	4253	2	QFVPDFQSDNLVLHAP	QFVPDFQSDNLVLHAP	68	83	P41161	ETV5	ETS translocation variant 5	Homo sapiens		0.252794	1026	4	0.993619	0	2
Nsp9___P0DTC1_4141_4253	P0DTC1	4141	4253	2	QGLGLDSGSWSWAQAL	QGLGLDSGSWSWAQAL	16	31	Q9UDV7	ZNF282	Zinc finger protein 282	Homo sapiens	GLGL	0.00107905	6	2	0.666667	0	2
Nsp9___P0DTC1_4141_4253	P0DTC1	4141	4253	2	QGLWLDVHALGELQRQ	QGLWLDVHALGELQRQ	490	505	Q5JTZ9	AARS2	Alanine--tRNA ligase, mitochondrial	Homo sapiens	GLWL	0.00471724	15	2	0.565789	0	5
Nsp9___P0DTC1_4141_4253	P0DTC1	4141	4253	2	QWSAAESGFLLGMDFV	QWSACESGFLLGMDFV	322	337	Q6U7Q0	ZNF322	Zinc finger protein 322	Homo sapiens	GFLL	0.000599329	4	4	0.461538	0	2
Nsp9___P0DTC1_4141_4253	P0DTC1	4141	4253	2	SALMLPNGQLLPEVII	SALMLPNGQLLPEVII	635	650	Q15858	SCN9A	Sodium channel protein type 9 subunit alpha	Homo sapiens		0.019122	48	4	0.931624	0	4
Nsp9___P0DTC1_4141_4253	P0DTC1	4141	4253	2	SALPAGLLLDELLASP	SALPCGLLLDELLASP	366	381	P0CJ90	DUX4L7	Double homeobox protein 4-like protein 7	Homo sapiens	GLLL	0.000269603	3	1	1	2	1
Nsp9___P0DTC1_4141_4253	P0DTC1	4141	4253	2	SALPAGLLLDELLASP	SALPCGLLLDELLASP	366	381	P0CJ89	DUX4L6	Double homeobox protein 4-like protein 6	Homo sapiens	GLLL	0.000269603	3	1	1	2	1
Nsp9___P0DTC1_4141_4253	P0DTC1	4141	4253	2	SALPAGLLLDELLASP	SALPCGLLLDELLASP	366	381	P0CJ88	DUX4L5	Double homeobox protein 4-like protein 5	Homo sapiens	GLLL	0.000269603	3	1	1	2	1
Nsp9___P0DTC1_4141_4253	P0DTC1	4141	4253	2	SALPAGLLLDELLASP	SALPCGLLLDELLASP	364	379	P0CJ87	DUX4L4	Double homeobox protein 4-like protein 4	Homo sapiens	GLLL	0.000269603	3	1	1	2	1
Nsp9___P0DTC1_4141_4253	P0DTC1	4141	4253	2	SALPAGLLLDELLASP	SALPCGLLLDELLASP	366	381	P0CJ86	DUX4L3	Double homeobox protein 4-like protein 3	Homo sapiens	GLLL	0.000269603	3	1	1	2	1
Nsp9___P0DTC1_4141_4253	P0DTC1	4141	4253	2	SALPAGLLLDELLASP	SALPCGLLLDELLASP	366	381	P0CJ85	DUX4L2	Double homeobox protein 4-like protein 2	Homo sapiens	GLLL	0.000269603	3	1	1	2	1
Nsp9___P0DTC1_4141_4253	P0DTC1	4141	4253	2	SALPAGLLLDELLASP	SALPCGLLLDELLASP	366	381	Q9UBX2	DUX4	Double homeobox protein 4	Homo sapiens	GLLL	0.000269603	3	1	1	2	1
Nsp9___P0DTC1_4141_4253	P0DTC1	4141	4253	2	SETPIINRANGLGLDT	SETPIINRANGLGLDT	2138	2153	Q5VU43	PDE4DIP	Myomegalin	Homo sapiens	GLGL	0.000674636	3	1	1	0	2
Nsp9___P0DTC1_4141_4253	P0DTC1	4141	4253	2	SLGLSLTNGLALGPDL	SLGLSLTNGLALGPDL	72	87	Q9BQI7	PSD2	PH and SEC7 domain-containing protein 2	Homo sapiens	GLAL	0.000269603	3	1	1	2	1
Nsp9___P0DTC1_4141_4253	P0DTC1	4141	4253	2	SLTNGLALGPDLNILE	SLTNGLALGPDLNILE	76	91	Q9BQI7	PSD2	PH and SEC7 domain-containing protein 2	Homo sapiens	GLAL	0.0024161	11	1	1	2	1
Nsp9___P0DTC1_4141_4253	P0DTC1	4141	4253	2	TSHGLPLGYPQEEYFD	TSHGLPLGYPQEEYFD	1076	1091	Q9BZA8	PCDH11Y	Protocadherin-11 Y-linked	Homo sapiens	GLPL	0.00113912	4	1	1	3	1
Nsp9___P0DTC1_4141_4253	P0DTC1	4141	4253	2	TSHGLPLGYPQEEYFD	TSHGLPLGYPQEEYFD	1081	1096	Q9BZA7	PCDH11X	Protocadherin-11 X-linked	Homo sapiens	GLPL	0.00113912	4	1	1	3	1
Nsp9___P0DTC1_4141_4253	P0DTC1	4141	4253	2	TSSYDTSALANGFPLE	TSSYDTSALCNGFPLE	275	290	Q8TB52	FBXO30	F-box only protein 30	Homo sapiens	GFPL	0.00230371	12	4	0.285714	1	1	doi:10.1101/2020.09.03.282103
Nsp9___P0DTC1_4141_4253	P0DTC1	4141	4253	2	VALDAWLQTDPEIQPS	VALDAWLQTDPEIQPS	721	736	Q9P2P6	STARD9	StAR-related lipid transfer protein 9	Homo sapiens		1.05365	5653	4	0.979172	0	2
Nsp9___P0DTC1_4141_4253	P0DTC1	4141	4253	2	VALGSSGEVDRLVAQI	VALGSSGEVDRLVAQI	32	47	Q92837	FRAT1	Proto-oncogene FRAT1	Homo sapiens		0.0543651	98	12	0.808571	0	7
Nsp9___P0DTC1_4141_4253	P0DTC1	4141	4253	2	VAPEIFVDQSVNGLLI	VAPEIFVDQSVNGLLI	275	290	O14544	SOCS6	Suppressor of cytokine signaling 6	Homo sapiens		0.00248206	6	1	1	2	4	doi:10.1101/2020.09.03.282103
Nsp9___P0DTC1_4141_4253	P0DTC1	4141	4253	2	VDIGLLPSPGETGVPW	VDIGLLPSPGETGVPW	795	810	Q9NXL9	MCM9	DNA helicase MCM9	Homo sapiens		1.20351	9322	6	0.98027	0	7
Nsp9___P0DTC1_4141_4253	P0DTC1	4141	4253	2	VFIATNQAQSPETSVA	VFIATNQAQSPETSVA	155	170	Q16236	NFE2L2	Nuclear factor erythroid 2-related factor 2	Homo sapiens		0.759295	3793	5	0.988262	0	2
Nsp9___P0DTC1_4141_4253	P0DTC1	4141	4253	2	VLIGDEPERGMENLLE	VLIGDEPERGMENLLE	337	352	Q9BTY7	HGH1	Protein HGH1 homolog	Homo sapiens		0.132734	281	4	0.975556	0	7
Nsp9___P0DTC1_4141_4253	P0DTC1	4141	4253	2	VLLDEPPQGLYDAVRL	VLLDEPPQGLYDAVRL	484	499	Q16572	SLC18A3	Vesicular acetylcholine transporter	Homo sapiens		0.0624431	625	10	0.771097	0	5
Nsp9___P0DTC1_4141_4253	P0DTC1	4141	4253	2	VLLEHFPGGLDAFPSS	VLLEHFPGGLDAFPSS	4	19	Q7RTS3	PTF1A	Pancreas transcription factor 1 subunit alpha	Homo sapiens		0.123304	398	34	0.506803	0	7
Nsp9___P0DTC1_4141_4253	P0DTC1	4141	4253	2	VLLGDATEAGSGWHEM	VLLGDATEAGSGWHEM	147	162	Q16647	PTGIS	Prostacyclin synthase	Homo sapiens		0.056709	84	7	0.915531	0	7
Nsp9___P0DTC1_4141_4253	P0DTC1	4141	4253	2	VPVWEPQDWQQQLVNI	VPVWEPQDWQQQLVNI	84	99	P78549	NTHL1	Endonuclease III-like protein 1	Homo sapiens		0.103168	336	9	0.41059	0	6	32353859
Nsp9___P0DTC1_4141_4253	P0DTC1	4141	4253	2	VRIGDRDPIPLPVPSL	VRIGDRDPIPLPVPSL	132	147	Q9H7N4	SCAF1	Splicing factor, arginine/serine-rich 19	Homo sapiens		0.0715294	154	8	0.581492	0	5
Nsp9___P0DTC1_4141_4253	P0DTC1	4141	4253	2	VSLSLGEAPGGGLFLP	VSLSLGEAPGGGLFLP	611	626	Q6UWL6	KIRREL2	Kin of IRRE-like protein 2	Homo sapiens	GLFL	0.00653591	44	3	0.869565	0	4
Nsp9___P0DTC1_4141_4253	P0DTC1	4141	4253	2	VWLPWAEGSGADGPVV	VWLPWAEGSGCDGPVV	616	631	Q6ZSY5	PPP1R3F	Protein phosphatase 1 regulatory subunit 3F	Homo sapiens		7.98589	22238	49	0.691191	0	7
Nsp9___P0DTC1_4141_4253	P0DTC1	4141	4253	2	VYLDDLTDMDPEVAAL	VYLDDLTDMDPEVAAL	397	412	Q14693	LPIN1	Phosphatidate phosphatase LPIN1	Homo sapiens		0.154183	376	10	0.944641	0	3
Nsp9___P0DTC1_4141_4253	P0DTC1	4141	4253	2	VYLDEAPSSPDVKLAV	VYLDEAPSSPDVKLAV	1810	1825	Q9Y3S1	WNK2	Serine/threonine-protein kinase WNK2	Homo sapiens		0.124575	255	4	0.954802	0	2
Nsp9___P0DTC1_4141_4253	P0DTC1	4141	4253	2	YDQGLLLPAPAVEHIV	YDQGLLLPAPAVEHIV	70	85	Q86Z02	HIPK1	Homeodomain-interacting protein kinase 1	Homo sapiens	GLLL	0.00186187	5	2	0.875	0	4
Nsp9___P0DTC1_4141_4253	P0DTC1	4141	4253	2	YGEGVPLSPAKLNGSD	YGEGVPLSPAKLNGSD	1111	1126	Q96RY5	CRAMP1	Protein cramped-like	Homo sapiens		0.00341973	6	2	0.636364	0	5
Nsp9___P0DTC1_4141_4253	P0DTC1	4141	4253	2	YPEGIALSQASKLGLM	YPEGICLSQASKLGLM	279	294	Q9BZJ6	GPR63	Probable G-protein coupled receptor 63	Homo sapiens		0.0015749	10	4	0.5625	0	3
Orf8___P0DTC8_1_121	P0DTC8	1	121	3	LSQGANGWQIISSSSG	LSQGANGWQIISSSSG	100	115	P08047	SP1	Transcription factor Sp1	Homo sapiens		0.13935	74	6	0.40534	1	3	32353859
Orf8___P0DTC8_1_121	P0DTC8	1	121	3	NSSDSDSSAGWTVISH	NSSDSDSSCGWTVISH	4	19	Q9ULG6	CCPG1	Cell cycle progression protein 1	Homo sapiens		11.9896	30618	24	0.454022	1	3	doi:10.1101/2020.09.03.282103
Orf8___P0DTC8_1_121	P0DTC8	1	121	2	EVDHGDFEMVSESMVL	EVDHGDFEMVSESMVL	2761	2776	Q5T4S7	UBR4	E3 ubiquitin-protein ligase UBR4	Homo sapiens		13.1631	25943	8	0.853487	0	2	32353859
Orf8___P0DTC8_1_121	P0DTC8	1	121	2	EWVLLSQQQKELAGSN	EWVLLSQQQKELCGSN	24	39	O60290	ZNF862	Zinc finger protein 862	Homo sapiens		0.172068	56	9	0.266667	0	3
Orf8___P0DTC8_1_121	P0DTC8	1	121	2	HTRESLYLFSDYVNVF	HTRESLYLFSDYVNVF	245	260	Q5JVG2	ZNF484	Zinc finger protein 484	Homo sapiens		0.00527957	6	5	0.285714	1	2
Orf8___P0DTC8_1_121	P0DTC8	1	121	2	MLLSGGDPPAQEWFMV	MLLSGGDPPAQEWFMV	1	16	Q9P2P1	NYNRIN	Protein NYNRIN	Homo sapiens		1.4456	2200	9	0.684774	0	2
Orf8___P0DTC8_1_121	P0DTC8	1	121	2	MVNLLQIVRDHWVHVL	MVNLLQIVRDHWVHVL	1	16	O75438	NDUFB1	NADH dehydrogenase [ubiquinone] 1 beta subcomplex subunit 1	Homo sapiens		22.5874	26670	128	0.322577	0	3
Orf8___P0DTC8_1_121	P0DTC8	1	121	2	QPAGDAWYHIPSPPRQ	QPAGDCWYHIPSPPRQ	1019	1034	Q7Z6L1	TECPR1	Tectonin beta-propeller repeat-containing protein 1	Homo sapiens		2.97152	2632	13	0.918278	0	2
Orf9b___P0DTD2_10_97	P0DTD2	10	97	2	AVEVTTLEELLRYLHG	AVEVTTLEELLRYLHG	761	776	Q9H3T2	SEMA6C	Semaphorin-6C	Homo sapiens		29.5315	26384	29	0.715673	0	3
Orf9b___P0DTD2_10_97	P0DTD2	10	97	2	LDLLHQQLQELHAHVV	LDLLHQQLQELHAHVV	84	99	Q16512	PKN1	Serine/threonine-protein kinase N1	Homo sapiens		25.53	56379	32	0.984138	0	3
Orf9b___P0DTD2_10_97	P0DTD2	10	97	2	NLDWLVSKLDRLEASS	NLDWLVSKLDRLEASS	542	557	P21817	RYR1	Ryanodine receptor 1	Homo sapiens		6.64241	2167	15	0.869688	0	3
