# Supplementary material for: Identification of motif-based interactions between SARS-CoV-2 protein domains and human peptide ligands pinpoint antiviral targets
Source: Nat Commun. 2023 Sep 13;14:5636. doi: 10.1038/s41467-023-41312-8 (PMC10499821; doi:10.1038/s41467-023-41312-8)
Supplement: Supplementary file 6 — Supplementary Data 3 [file 41467_2023_41312_MOESM6_ESM.xlsx]

## Sheet: Nsp9 MF 
Category	ID	Name	No. of proteins with term in dataset	No. of proteins with term in proteome	No. of proteins in dataset	No. of proteins in proteome	Enrichment	Pvalue	Adj pvalue
Molecular function	GO:0000981	RNA polymerase II transcription factor activity, sequence-specific DNA binding	25	1057	122.0	18633.0	3.61	3.82e-09	7.68e-07
Molecular function	GO:0003700	DNA binding transcription factor activity	28	1357	122.0	18633.0	3.15	9.73e-09	9.78e-07
Molecular function	GO:0001012	RNA polymerase II regulatory region DNA binding	17	598	122.0	18633.0	4.34	6.79e-08	2.73e-06
Molecular function	GO:0000977	RNA polymerase II regulatory region sequence-specific DNA binding	17	598	122.0	18633.0	4.34	6.79e-08	2.73e-06
Molecular function	GO:0000978	RNA polymerase II proximal promoter sequence-specific DNA binding	14	399	122.0	18633.0	5.36	5.38e-08	2.73e-06
Molecular function	GO:0000987	proximal promoter sequence-specific DNA binding	14	415	122.0	18633.0	5.15	8.98e-08	3.01e-06
Molecular function	GO:0140110	transcription regulator activity	30	1701	122.0	18633.0	2.69	1.06e-07	3.04e-06
Molecular function	GO:0000982	transcription factor activity, RNA polymerase II proximal promoter sequence-specific DNA binding	13	397	122.0	18633.0	5.0	3.35e-07	8.42e-06
Molecular function	GO:0000976	transcription regulatory region sequence-specific DNA binding	17	676	122.0	18633.0	3.84	4.17e-07	9.31e-06
Molecular function	GO:1901363	heterocyclic compound binding	61	5530	122.0	18633.0	1.68	7.47e-07	1.48e-05
Molecular function	GO:1990837	sequence-specific double-stranded DNA binding	17	714	122.0	18633.0	3.64	9.19e-07	1.48e-05
Molecular function	GO:0003690	double-stranded DNA binding	18	793	122.0	18633.0	3.47	9.50e-07	1.48e-05
Molecular function	KW-0238	DNA-binding	30	1879	122.0	18633.0	2.44	9.54e-07	1.48e-05
Molecular function	GO:0097159	organic cyclic compound binding	61	5609	122.0	18633.0	1.66	1.27e-06	1.63e-05
Molecular function	GO:0044212	transcription regulatory region DNA binding	18	809	122.0	18633.0	3.4	1.28e-06	1.63e-05
Molecular function	GO:0001067	regulatory region nucleic acid binding	18	810	122.0	18633.0	3.39	1.30e-06	1.63e-05
Molecular function	GO:0001228	transcriptional activator activity, RNA polymerase II transcription regulatory region sequence-specific DNA binding	12	400	122.0	18633.0	4.58	2.24e-06	2.65e-05
Molecular function	GO:0003677	DNA binding	32	2321	122.0	18633.0	2.11	1.02e-05	0.000114
Molecular function	GO:0001077	transcriptional activator activity, RNA polymerase II proximal promoter sequence-specific DNA binding	9	270	122.0	18633.0	5.09	1.15e-05	0.000122
Molecular function	GO:0032947	protein-containing complex scaffold activity	4	68	122.0	18633.0	8.98	8.31e-05	0.000835
Molecular function	GO:0043565	sequence-specific DNA binding	17	1003	122.0	18633.0	2.59	9.19e-05	0.00088
Molecular function	KW-0678	Repressor	12	593	122.0	18633.0	3.09	1.38e-04	0.0013

## Sheet: Nsp9 BP
Category	ID	Name	No. of proteins with term in dataset	No. of proteins with term in proteome	No. of proteins in dataset	No. of proteins in proteome	Enrichment	Pvalue	Adj pvalue
Biological process	GO:2001141	regulation of RNA biosynthetic process	39	3153	111	18974	2.11	5.8276e-07	9.04444e-05
Biological process	GO:0006355	regulation of transcription, DNA-templated	39	3142	111	18974	2.12	5.30852e-07	9.04444e-05
Biological process	KW-0805	Transcription regulation	32	2235	111	18974	2.45	2.9346e-07	9.04444e-05
Biological process	GO:1903506	regulation of nucleic acid-templated transcription	39	3149	111	18974	2.12	5.63356e-07	9.04444e-05
Biological process	KW-0804	Transcription	32	2299	111	18974	2.38	5.63616e-07	9.04444e-05
Biological process	GO:0010665	regulation of cardiac muscle cell apoptotic process	4	34	111	18974	20.11	1.52096e-06	0.00019671
Biological process	GO:0010662	regulation of striated muscle cell apoptotic process	4	37	111	18974	18.48	2.34959e-06	0.000260468
Biological process	GO:1903508	positive regulation of nucleic acid-templated transcription	22	1440	111	18974	2.61	8.16294e-06	0.000427123
Biological process	GO:0045944	positive regulation of transcription by RNA polymerase II	19	1115	111	18974	2.91	6.54204e-06	0.000427123
Biological process	GO:0010667	negative regulation of cardiac muscle cell apoptotic process	3	22	111	18974	23.31	7.4812e-06	0.000427123
Biological process	GO:2000112	regulation of cellular macromolecule biosynthetic process	40	3591	111	18974	1.9	6.3516e-06	0.000427123
Biological process	GO:0051252	regulation of RNA metabolic process	39	3427	111	18974	1.95	5.07393e-06	0.000427123
Biological process	GO:1902680	positive regulation of RNA biosynthetic process	22	1441	111	18974	2.61	8.25624e-06	0.000427123
Biological process	GO:0045893	positive regulation of transcription, DNA-templated	22	1437	111	18974	2.62	7.88879e-06	0.000427123
Biological process	GO:0010556	regulation of macromolecule biosynthetic process	40	3622	111	18974	1.89	7.90843e-06	0.000427123
Biological process	GO:0071499	cellular response to laminar fluid shear stress	2	8	111	18974	42.73	1.06816e-05	0.000518056
Biological process	GO:0045935	positive regulation of nucleobase-containing compound metabolic process	24	1704	111	18974	2.41	1.33589e-05	0.000609793
Biological process	GO:0010664	negative regulation of striated muscle cell apoptotic process	3	26	111	18974	19.72	1.50164e-05	0.000613299
Biological process	GO:0009889	regulation of biosynthetic process	41	3850	111	18974	1.82	1.48037e-05	0.000613299
Biological process	GO:0006357	regulation of transcription by RNA polymerase II	29	2323	111	18974	2.13	1.84059e-05	0.00071415
Biological process	GO:0051254	positive regulation of RNA metabolic process	22	1534	111	18974	2.45	2.26454e-05	0.000765686
Biological process	GO:0031326	regulation of cellular biosynthetic process	40	3771	111	18974	1.81	2.16925e-05	0.000765686
Biological process	GO:1904385	cellular response to angiotensin	2	10	111	18974	34.19	2.26943e-05	0.000765686
Biological process	GO:0045974	regulation of translation, ncRNA-mediated	2	11	111	18974	31.08	3.10717e-05	0.000893023
Biological process	GO:0040033	negative regulation of translation, ncRNA-mediated	2	11	111	18974	31.08	3.10717e-05	0.000893023
Biological process	GO:0035278	miRNA mediated inhibition of translation	2	11	111	18974	31.08	3.10717e-05	0.000893023
Biological process	GO:0019219	regulation of nucleobase-containing compound metabolic process	39	3685	111	18974	1.81	3.02035e-05	0.000893023

## Sheet: All Go MF term analysis
Category	ID	Name	No. of proteins with term in dataset	No. of proteins with term in proteome	No. of proteins in dataset	No. of proteins in proteome	Enrichment	Pvalue	Adj pvalue
Molecular function	GO:1901363	heterocyclic compound binding	107	5530	231	18633	1.56	2.81e-08	2.17e-06
Molecular function	GO:0097159	organic cyclic compound binding	108	5609	231	18633	1.55	3.02e-08	2.17e-06
Molecular function	GO:0000982	transcription factor activity, RNA polymerase II proximal promoter sequence-specific DNA binding	20	397	231	18633	4.06	2.59e-08	2.17e-06
Molecular function	GO:0000981	RNA polymerase II transcription factor activity, sequence-specific DNA binding	36	1057	231	18633	2.75	9.86e-09	2.17e-06
Molecular function	GO:0003700	DNA binding transcription factor activity	40	1357	231	18633	2.38	8.79e-08	5.05e-06
Molecular function	GO:0140110	transcription regulator activity	46	1701	231	18633	2.18	1.25e-07	5.98e-06
Molecular function	GO:0008569	ATP-dependent microtubule motor activity, minus-end-directed	4	13	231	18633	24.82	3.33e-07	1.29e-05
Molecular function	GO:0001012	RNA polymerase II regulatory region DNA binding	23	598	231	18633	3.1	4.5e-07	1.29e-05
Molecular function	GO:0000977	RNA polymerase II regulatory region sequence-specific DNA binding	23	598	231	18633	3.1	4.5e-07	1.29e-05
Molecular function	KW-0238	DNA-binding	48	1879	231	18633	2.06	3.66e-07	1.29e-05
Molecular function	GO:0000978	RNA polymerase II proximal promoter sequence-specific DNA binding	18	399	231	18633	3.64	6.15e-07	1.6e-05
Molecular function	GO:0044212	transcription regulatory region DNA binding	27	809	231	18633	2.69	9.35e-07	2.11e-05
Molecular function	GO:0001067	regulatory region nucleic acid binding	27	810	231	18633	2.69	9.58e-07	2.11e-05
Molecular function	GO:0000987	proximal promoter sequence-specific DNA binding	18	415	231	18633	3.5	1.11e-06	2.28e-05
Molecular function	GO:1990939	ATP-dependent microtubule motor activity	5	29	231	18633	13.91	1.27e-06	2.43e-05
Molecular function	GO:0001077	transcriptional activator activity, RNA polymerase II proximal promoter sequence-specific DNA binding	14	270	231	18633	4.18	1.48e-06	2.65e-05
Molecular function	GO:0001228	transcriptional activator activity, RNA polymerase II transcription regulatory region sequence-specific DNA binding	17	400	231	18633	3.43	2.73e-06	4.61e-05
Molecular function	GO:0003677	DNA binding	53	2321	231	18633	1.84	2.89e-06	4.61e-05
Molecular function	GO:0003777	microtubule motor activity	8	99	231	18633	6.52	3.89e-06	5.58e-05
Molecular function	GO:0000976	transcription regulatory region sequence-specific DNA binding	23	676	231	18633	2.74	3.85e-06	5.58e-05
Molecular function	GO:0003676	nucleic acid binding	75	3784	231	18633	1.6	4.38e-06	5.99e-05
Molecular function	GO:0045503	dynein light chain binding	4	22	231	18633	14.67	6.22e-06	8.11e-05
Molecular function	GO:1990837	sequence-specific double-stranded DNA binding	23	714	231	18633	2.6	9.64e-06	0.00012
Molecular function	GO:0045505	dynein intermediate chain binding	4	26	231	18633	12.41	1.49e-05	0.000178
Molecular function	KW-0505	Motor protein	8	118	231	18633	5.47	1.64e-05	0.000188
Molecular function	GO:0051959	dynein light intermediate chain binding	4	27	231	18633	11.95	1.81e-05	0.000197
Molecular function	GO:0003690	double-stranded DNA binding	24	793	231	18633	2.44	1.85e-05	0.000197
Molecular function	GO:0003774	motor activity	8	121	231	18633	5.33	2.01e-05	0.000206
Molecular function	GO:1990247	N6-methyladenosine-containing RNA binding	2	6	231	18633	26.89	3.66e-05	0.000362
Molecular function	GO:0043565	sequence-specific DNA binding	27	1003	231	18633	2.17	5.08e-05	0.000486
Molecular function	GO:0017049	GTP-Rho binding	3	19	231	18633	12.74	7.71e-05	0.000714
Molecular function	GO:0043167	ion binding	97	5705	231	18633	1.37	8.96e-05	0.000804

## Sheet: All GO BP term analysis
Category	ID	Name	No. of proteins with term in dataset	No. of proteins with term in proteome	No. of proteins in dataset	No. of proteins in proteome	Enrichment	Pvalue	Adj pvalue
Biological process	KW-0805	Transcription regulation	57	2210	231	18633	2.08	1.72e-08	2.11e-05
Biological process	KW-0804	Transcription	57	2273	231	18633	2.02	4.7e-08	2.88e-05
Biological process	GO:0051176	positive regulation of sulfur metabolic process	2	3	231	18633	53.77	1.88e-06	0.000767
