# Supplementary material for: Identification of motif-based interactions between SARS-CoV-2 protein domains and human peptide ligands pinpoint antiviral targets
Source: Nat Commun. 2023 Sep 13;14:5636. doi: 10.1038/s41467-023-41312-8 (PMC10499821; doi:10.1038/s41467-023-41312-8)
Supplement: Supplementary file 7 — Supplementary Data 4 [file 41467_2023_41312_MOESM7_ESM.xlsx]

## Sheet: Peptide masterfile
SARS-CoV-2 protein Accession	SARS-CoV-2 processed protein	SARS-CoV-2 Protein Domain Name	SLiM Containing Human Protein Accession	SLIM Containing Protein Name	SLIM Containing Protein Gene	Procesed Peptide Sequence	pept start	pept end	SLIM Motif	Name Of The Peptide	KD [µM]	Error	Comments	Previously reported affinities
P0DTD1	non-structural protein 1 (Nsp1)	Nsp1	Q8WXX0	Dynein axonemal heavy chain 7	DNAH7	FITC-AEYMERFGKKGKLPHQ	84	99		FITC-DNAH7 84-99	/	/	no detectable saturation
P0DTD1	non-structural protein 1 (Nsp1)	Nsp1	O75376	Nuclear receptor corepressor 1	NCOR1	FITC-TIKEMGRSIHEIPRQD	1343	1358		FITC-NCOR1 1343-1358	/	/	no detectable saturation
P0DTD1	non-structural protein 1 (Nsp1)	Nsp1	Q14152	Eukaryotic translation initiation factor 3 subunit A	EIF3A	FITC-VLAKALEVIKPAHILQ	529	544		FITC-EIF3A 529-544	/	/	no detectable saturation
P0DTD1	non-structural protein 1 (Nsp1)	Nsp1	P09327	Villin-1	VIL1	FITC-NELASPKLMEVMNHVL	215	230		FITC-VIL1 215-230	/	/	no detectable saturation
P0DTD1	non-structural protein 1 (Nsp1)	Nsp1	Q9NR82	Potassium voltage-gated channel subfamily KQT member	KCNQ5	FITC-RNVKYRRVQNYLYNVL	104	119		FITC-KCNQ5 104-119	41	2	no saturation, KD is a rough estimate (weak binding)
P0DTD1	non-structural protein 3 (Nsp3)	Nsp3a Ubl1	Q15596	Nuclear receptor coactivator 2	NCOA2	FITC-SDEGALLDQLYLALRN	1074	1089		FITC-NCOA2 1074-1089	67	3
P0DTD1	non-structural protein 3 (Nsp3)	Nsp3a Ubl1	Q15788	Nuclear receptor coactivator 1	NCOA1	NDEKALLEQLVSFLSGy	927	942		NCOA1 927-942	540	30
P0DTD1	non-structural protein 3 (Nsp3)	Nsp3a Ubl1	Q15788	Nuclear receptor coactivator 1	NCOA1	NDEKALLEQLYSFLSGy	927	942		NCOA1 927-942 V937Y	190	10
P0DTD1	non-structural protein 3 (Nsp3)	Nsp3a Ubl1	Q15788	Nuclear receptor coactivator 1	NCOA1	EGRNDEKALLEQLVSFLSGKDETELAELDRALGIDKLVQGGG	924	965		NCOA1 924-965	/	/	no detectable displacement
P0DTD1	non-structural protein 3 (Nsp3)	Nsp3a Ubl1	Q15596	Nuclear receptor coactivator 2	NCOA2	SDEGALLDQLYLALRN	1074	1089		NCOA2 1074-1089	26	3
P0DTD1	non-structural protein 3 (Nsp3)	Nsp3a Ubl1	Q15596	Nuclear receptor coactivator 2	NCOA2	SDEGALLDQLVLALRNy	1074	1089		NCOA2 1074-1089 Y1084V	500	30
P0DTD1	non-structural protein 3 (Nsp3)	Nsp3a Ubl1	Q15596	Nuclear receptor coactivator 2	NCOA2	ESPSDEGALLDQLYLALRNFDGLEEIDRALGIPELVSQSQ	1071	1110		NCOA2 1071-1110	210	20
P0DTD1	non-structural protein 3 (Nsp3)	Nsp3a Ubl1	Q9Y6Q9	Nuclear receptor coactivator 3	NCOA3	SDERALLDQLHTLLSNy	1048	1063		NCOA3 1048-1063	720	30
P0DTD1	non-structural protein 3 (Nsp3)	Nsp3a Ubl1	Q9Y6Q9	Nuclear receptor coactivator 3	NCOA3	SDERALLDQLYTLLSNy	1048	1063		NCOA3 1048-1063 H1058Y	480	5
P0DTD1	non-structural protein 3 (Nsp3)	Nsp3a Ubl1	Q9Y6Q9	Nuclear receptor coactivator 3	NCOA3	EGQSDERALLDQLHTLLSNTDATGLEEIDRALGIPELVNQGQ	1045	1086		NCOA3 1045-1086	/	/	no detectable displacement
P0DTD1	non-structural protein 3 (Nsp3)	Nsp3a Ubl1	P0DTC9	Nucleoprotein	N	DAALALLLLDRLNQLEy	216	231		N(SARS2) 216-231	64	7
P0DTD1	non-structural protein 3 (Nsp3)	Nsp3a Ubl1	Q9P2P1	Protein NYNRIN	NYNRIN	CPSLSEEILRCLSLHDy	1031	1046		NYNRIN 1031-1046	150	10
P0DTD1	non-structural protein 3 (Nsp3)	Nsp3a Ubl1	Q8IXM2	Chromatin complexes subunit BAP18	BAP18	AKWTETEIEMLRAAVK	40	55		BAP18 40-55	/	/	no detectable displacement
P0DTD1	non-structural protein 3 (Nsp3)	Nsp3b ADRP	Q6ZNC8	Lysophospholipid acyltransferase 1	MBOAT1	FITC-GSTYLHPLSELLGIPL	16	31		FITC-MBOAT1 16-31	51	2
P0DTD1	non-structural protein 3 (Nsp3)	Nsp3b ADRP	Q6ZNC8	Lysophospholipid acyltransferase 1	MBOAT1	GSTYLHPLSELLGIPL	16	31		MBOAT1 16-31	104	2
P0DTD1	non-structural protein 3 (Nsp3)	Nsp3b ADRP	Q53GL7	Protein mono-ADP-ribosyltransferase PARP10	PARP10	DGGTDGKAQLVVHSAy	700	715		PARP10 700-715	313	6
P0DTD1	non-structural protein 3 (Nsp3)	Nsp3c SUD-M	Q9GZV8	PR domain zinc finger protein 14	PRDM14	FITC-FTEEDLHFVLYGVTPS	197	212		FITC-PRDM14 197-212	23	2
P0DTD1	non-structural protein 3 (Nsp3)	Nsp3c SUD-M	Q9GZV8	PR domain zinc finger protein 14	PRDM14	FTEEDLHFVLYGVTPS	197	212		PRDM14 197-213	37	3
P0DTD1	non-structural protein 3 (Nsp3)	Nsp3c SUD-M	O43151	Methylcytosine dioxygenase TET3	TET3	PMAELEQLLGSASDYI	324	339		TET3 324-339	112	3
P0DTD1	non-structural protein 3 (Nsp3)	Nsp3e NAB	Q86UE8	Serine/threonine-protein kinase tousled-like 2	TLK2	FITC-TEEQSALPTLMSVMLy	140	154		FITC-TLK2 140-154	/	/	no detectable saturation
P0DTD1	3C-like proteinase nsp5 (Nsp5 Mpro) C3408A (inactivated)	Nsp5 Mpro inactivated	Q92796	Disks large homolog 3	DLG3	FITC-TVKFHARTGMIESNRD	577	592		FITC-DLG3 577-592	24	3
P0DTD1	3C-like proteinase nsp5 (Nsp5 Mpro) C3408A (inactivated)	Nsp5 Mpro inactivated	Q92796	Disks large homolog 3	DLG3	TVKFHARTGMIESNRy	577	592		DLG3 577-592	7	1
P0DTD1	3C-like proteinase nsp5 (Nsp5 Mpro) C3408A (inactivated)	Nsp5 Mpro inactivated	Q13796	Protein Shroom2	SHROOM2	yGASSRLQASLSSSDV	403	417		SHROOM2 403-417	280	70
P0DTD1	non-structural protein 8 (Nsp8)	Nsp8	Q9P225	Dynein axonemal heavy chain 2	DNAH2	FITC-AVWTQEHDAILEHFAQ	92	107		FITC-DNAH2 92-107	~190	/	no saturation, KD is a rough estimate (weak binding)
P0DTD1	non-structural protein 9 (Nsp9)	Nsp9	O15226	NF-kappa-B-repressing factor	NKRF	FITC-AEGIDIGEMPSYDLVL	8	23		FITC-NKRF 8-23	15.3	0.6
P0DTD1	non-structural protein 9 (Nsp9)	Nsp9	O15226	NF-kappa-B-repressing factor	NKRF	AEGIDIGEMPSYDLVL	8	23		NKRF 8-23	50	1
P0DTD1	non-structural protein 9 (Nsp9)	Nsp9	Q99466	Neurogenic locus notch homolog protein 4	NOTCH4	FQGAWLGCPEPWEPLL	1605	1620		NOTCH4 1605-1620	125	5
P0DTD1	non-structural protein 9 (Nsp9)	Nsp9	Q8TD19	Serine/threonine-protein kinase Nek9	NEK9	SSGLSIGTVFQSSSPy	737	751		NEK9 737-751	111	6
P0DTD1	non-structural protein 9 (Nsp9)	Nsp9	Q96Q04	Serine/threonine-protein kinase LMTK3	LMTK3	yPAHPDGFALGRAPLA	22	36		LMTK3 22-36	34	3
P0DTD1	non-structural protein 9 (Nsp9)	Nsp9	Q96EY5	Multivesicular body subunit 12A	MVB12A	MQGLSLDAASQPSKGy	166	180		MVB12A 166-180	450	10
P0DTD1	non-structural protein 9 (Nsp9)	Nsp9	Q5UIP0	Telomere-associated protein RIF1	RIF1	NPYSEGQFLDEHHSVN	1780	1795		RIF1 1780-1795	88	2
P0DTD1	non-structural protein 9 (Nsp9)	Nsp9	O15169	Axin-1	AXIN1	MNIQEQGFPLDLGASy	1	15		AXIN1 1-15	49	2
P0DTD1	non-structural protein 9 (Nsp9)	Nsp9	Q9NXL9	DNA helicase MCM9	MCM9	DIGLLPSPGETGVPWR	796	811		MCM9 796-811	~3200	100	Low affinity binder/poor displacement, Inacurate KD
P0DTD1	non-structural protein 9 (Nsp9)	Nsp9	P0DTD1	non-structural protein 9 (Nsp9)	(Nsp9)	LNRGMVLGSLAATVRy	4237	4251		Nsp9 4237-4251	/	/
P0DTD1	non-structural protein 9 C-terminal alpha helix double mutant (G4240N, G4244D)	Nsp9 (double mut)	O15226	NF-kappa-B-repressing factor	NKRF	FITC-AEGIDIGEMPSYDLVL	8	23		FITC-NKRF 8-23	20.2	0.9
P0DTD1	non-structural protein 9 without C-terminal alfa helix (Nsp9Δ𝛂)	Nsp9Δ𝛂	O15226	NF-kappa-B-repressing factor	NKRF	FITC-AEGIDIGEMPSYDLVL	8	23		FITC-NKRF 8-23	/	/	no saturation, signal increase due to unspecific binding.
P0DTD1	non-structural protein 16 (Nsp16)	Nsp16	Q9Y463	Dual specificity tyrosine-phosphorylation-regulated kinase 1B	DYRK1B	FITC-PGHSPADYLRFQDLVL	394	409		FITC-DYRK1B 394-409	3.2	0.2
P0DTD1	non-structural protein 16 (Nsp16)	Nsp16	Q9Y463	Dual specificity tyrosine-phosphorylation-regulated kinase 1B	DYRK1B	PGHSPADYLRFQDLVL	394	409		DYRK1B 394-409	56	2
P0DTD1	non-structural protein 16 (Nsp16)	Nsp16	Q8NDH6	Islet cell autoantigen 1-like protein	ICA1L	NQDMSAWFNLFADLDP	450	465		ICA1L 450-465	30	2
P0DTD1	non-structural protein 16 (Nsp16)	Nsp16	Q6ZUG5	Uncharacterized protein FLJ43738	FLJ43738	EDPLDSYLNFQALISP	76	91		FLJ43738 76-91	62	6
P0DTD1	non-structural protein 16 (Nsp16)	Nsp16	P0DTD1	non-structural protein 10 (Nsp10)	(Nsp10)	GPMDGAGNATEVPANSTVLSFCAFAVDAAKAYKDYLASGGQPITNCVKMLCTHTGTGQAITVTPEANMDQESFGGASCCLYCRCHIDHPNPKGFCDLKGKYVQIPTTCANDPVGFTLKNTVCTVCGMWKGYGCSCDQLREPMLQSADAQSFLNGFAV	4254	4405		Nsp10 4254-4405	5.5	0.1
P0DTD2	Orf9b protein	Orf9b	Q16512	Serine/threonine-protein kinase N1	PKN1	FITC-LDLLHQQLQELHAHVV	84	99		FITC-PKN1 84-99	∼250	/	no saturation, KD is a rough estimate (weak binding)
P0DTD2	Orf9b protein	Orf9b	O95810	Caveolae-associated protein 2	CAVIN2	FITC-yVNAVTVLTLLDKLVN	53	67		FITC-CAVIN2 53-67	∼690	/	no saturation, KD is a rough estimate (weak binding)
P0DTC9	Nucleoprotein	N NTD	Q13882	Protein-tyrosine kinase 6	PTK6	FITC-TDEELSFRAGDVFHVA	23	38		FITC-PTK6 23-38	∼1000	/	no saturation, KD is a rough estimate (weak binding)
P0DTC9	Nucleoprotein	N NTD	Q8IWE5	Pleckstrin homology domain-containing family M member 2	PLEKHM2	FITC-FSEGLSAPMDFYRFTV	454	469		FITC-PLEKHM2 454-469	∼1000	/	no saturation, KD is a rough estimate (weak binding)
