# Supplementary material for: Identification of motif-based interactions between SARS-CoV-2 protein domains and human peptide ligands pinpoint antiviral targets
Source: Nat Commun. 2023 Sep 13;14:5636. doi: 10.1038/s41467-023-41312-8 (PMC10499821; doi:10.1038/s41467-023-41312-8)
Supplement: Supplementary file 8 — Supplementary Data 5 [file 41467_2023_41312_MOESM8_ESM.xlsx]

## Sheet: sequence
-4	G	G-4	1					G-4
-3	P	P-3	2					P-3
-2	M	M-2	3					M-2
-1	D	D-1	4					D-1
0	G	G0	5					G0
1	N	N1	6					N1
2	N	N2	7					N2
3	E	E3	8					E3
4	L	L4	9					L4
5	S	S5	10					S5
6	P	P6	11					P6
7	V	V7	12					V7
8	A	A8	13					A8
9	L	L9	14					L9
10	R	R10	15					R10
11	Q	Q11	16					Q11
12	M	M12	17					M12
13	S	S13	18					S13
14	C	C14	19					C14
15	A	A15	20					A15
16	A	A16	21					A16
17	G	G17	22					G17
18	T	T18	23					T18
19	T	T19	24					T19
20	Q	Q20	25					Q20
21	T	T21	26					T21
22	A	A22	27					A22
23	C	C23	28					C23
24	T	T24	29					T24
25	D	D25	30					D25
26	D	D26	31					D26
27	N	N27	32					N27
28	A	A28	33					A28
29	L	L29	34					L29
30	A	A30	35					A30
31	Y	Y31	36					Y31
32	Y	Y32	37					Y32
33	N	N33	38					N33
34	T	T34	39					T34
35	T	T35	40					T35
36	K	K36	41					K36
37	G	G37	42					G37
38	G	G38	43					G38
39	R	R39	44					R39
40	F	F40	45					F40
41	V	V41	46					V41
42	L	L42	47					L42
43	A	A43	48					A43
44	L	L44	49					L44
45	L	L45	50					L45
46	S	S46	51					S46
47	D	D47	52					D47
48	L	L48	53					L48
49	Q	Q49	54					Q49
50	D	D50	55					D50
51	L	L51	56					L51
52	K	K52	57					K52
53	W	W53	58					W53
54	A	A54	59					A54
55	R	R55	60					R55
56	F	F56	61					F56
57	P	P57	62					P57
58	K	K58	63					K58
59	S	S59	64					S59
60	D	D60	65					D60
61	G	G61	66					G61
62	T	T62	67					T62
63	G	G63	68					G63
64	T	T64	69					T64
65	I	I65	70					I65
66	Y	Y66	71					Y66
67	T	T67	72					T67
68	E	E68	73					E68
69	L	L69	74					L69
70	E	E70	75					E70
71	P	P71	76					P71
72	P	P72	77					P72
73	C	C73	78					C73
74	R	R74	79					R74
75	F	F75	80					F75
76	V	V76	81					V76
77	T	T77	82					T77
78	D	D78	83					D78
79	T	T79	84					T79
80	P	P80	85					P80
81	K	K81	86					K81
82	G	G82	87					G82
83	P	P83	88					P83
84	K	K84	89					K84
85	V	V85	90					V85
86	K	K86	91					K86
87	Y	Y87	92					Y87
88	L	L88	93					L88
89	Y	Y89	94					Y89
90	F	F90	95					F90
91	I	I91	96					I91
92	K	K92	97					K92
93	G	G93	98					G93
94	L	L94	99					L94
95	N	N95	100					N95
96	N	N96	101					N96
97	L	L97	102					L97
98	N	N98	103					N98
99	R	R99	104					R99
100	G	G100	105					G100
101	M	M101	106					M101
102	V	V102	107					V102
103	L	L103	108					L103
104	G	G104	109					G104
105	S	S105	110					S105
106	L	L106	111					L106
107	A	A107	112					A107
108	A	A108	113					A108
109	T	T109	114					T109
110	V	V110	115					V110
111	R	R111	116					R111
112	L	L112	117					L112
113	Q	Q113	118					Q113

## Sheet: extracted peaks no peptide
	no peptide
Annotation	f2 (ppm)	f1 (ppm)
E68	8.72	130.33
W53r	10.01	129.06
Y89	9.72	128.01
K86	8.43	127.74
V41	7.94	127.55
V85	8.49	127.33
F40	8.92	127.19
A30	9.47	126.32
N95	8.71	126.21
R74	8.48	126.19
Q113	7.79	126.14
L88	8.65	125.82
F75	8.7	125.81
L112	8.21	125.64
D78	8.38	124.91
D47	8.79	124.87
A16	8.8	124.82
K84	8.79	124.41
L42	8.56	124.41
R10	8.15	124.18
R111	8.12	124.12
K92	7.94	124
V76	8.35	123.82
F56	8.51	123.64
F90	8.73	123.58
A22	7.13	123.55
I65	8.7	123.52
D25	8.14	123.36
L4	8.02	123.24
L94	7.56	123.14
L45	9.41	123.14
A15	7.61	122.95
L69	7.15	122.5
A28	8.2	122.32
K58	8.15	122.32
Y66	8.31	122.18
R55	8.11	121.86
V110	7.76	121.81
L29	8.45	121.77
A54	8.88	121.59
R39	8.13	121.59
E70	8.43	121.5
E3	8.18	121.45
L44	9.33	121.27
Y31	8.95	121.18
V102	7.73	121.13
N27	8.41	121.11
A107	7.82	120.99
D26	8.38	120.72
Q20	8.36	120.48
Y32	9.11	120.45
Q49	8.3	120.27
T77	8.41	120.08
S13	8.75	119.99
N2	8.4	119.99
L48	8.29	119.9
I91	7.32	119.81
C14	8.53	119.54
M12	8.92	119.36
N1	8.17	119.22
D60	7.58	118.99
T24	8.21	118.95
K52	7.83	118.9
C23	7.2	118.9
N33	8.79	118.76
T67	9.28	118.72
S46	9.27	118.63
T35	8.23	118.26
W53	7.84	118.17
L51	7.52	117.9
T34	8.3	117.72
D50	7.83	117.58
T18	9.18	116.9
Q11	8.08	116.44
T64	8.32	115.94
A43	7.33	115.67
T79	7.39	115.12
K81	7.49	114.85
G93	9.01	114.8
T62	7.84	111.02
T109	7.69	110.47
G82	7.57	110.24
G0	8.18	109.61
G38	7.57	109.47
T19	7.09	109.2
G63	7.73	108.88
T21	7.32	108.65
G17	8.76	108.06
G61	7.82	107.33

## Sheet: extracted peaks with peptide
	with NKRF peptide
Annotation	f2 (ppm)	f1 (ppm)
E68	8.7	130.32
W53r	10	129.05
Y89	9.73	127.95
K86	8.42	127.68
V85	8.49	127.33
R74	8.48	126.22
A30	9.57	126.22
Q113	7.77	126.04
L88	8.65	125.86
F75	8.76	125.76
L112	8.21	125.49
D78	8.39	124.94
D47	8.78	124.85
A16	8.69	124.58
K84	8.79	124.4
A22	7.13	124.03
R111	8.09	123.94
V76	8.35	123.94
R10	8.12	123.93
F90	8.75	123.8
I65	8.71	123.79
D25	8.14	123.36
L4	8.02	123.24
L94	7.44	123.21
L69	7.12	122.94
L45	9.46	122.94
K58	8.12	122.66
A28	8.22	122.21
V110	7.79	121.93
A15	7.52	121.93
L44	9.45	121.48
E3	8.22	121.43
L29	8.55	121.39
E70	8.44	121.39
R39	8.15	121.39
Y31	9.04	121.11
A54	8.77	121.02
A107	7.82	121
V102	7.82	120.93
N27	8.39	120.84
D26	8.37	120.63
S13	8.8	120.29
Q20	8.36	120.29
Q49	8.3	120.27
T77	8.41	120.09
N2	8.4	119.99
Y32	9.09	119.93
L48	8.29	119.9
M12	8.88	119.38
C14	8.58	119.29
N1	8.17	119.22
T24	8.17	119.2
K52	7.87	118.92
D60	7.58	118.83
C23	7.21	118.83
T67	9.3	118.64
S46	9.28	118.55
T35	8.03	118.29
W53	7.87	118.29
L51	7.5	117.74
D50	7.83	117.74
T64	8.34	117.1
T18	9.18	116.55
Q11	8.06	116.19
A43	7.45	115.46
T79	7.4	115.09
K81	7.49	114.84
T109	7.71	110.53
G82	7.58	110.26
T62	7.84	110.17
G0	8.19	109.53
T19	7.08	109.26
G63	7.75	109.08
G38	7.63	109.08
G17	8.8	108.35
T21	7.31	108.16
G61	7.79	107.07

## Sheet: Results
		No peptide		with peptide										Summary
numbering	Annotation	f2 (ppm)	f1 (ppm)	f2 (ppm)	f1 (ppm)	Calculated shift								Annotation	Calculated shift
1	G-4	#N/A	#N/A	#N/A	#N/A		TRUE	TRUE	1	1	2			G-4	/		Average:	0.0476159
2	P-3	#N/A	#N/A	#N/A	#N/A		TRUE	TRUE	1	1	2			P-3	/		STD:	0.0461849
3	M-2	#N/A	#N/A	#N/A	#N/A		TRUE	TRUE	1	1	2			M-2	/		cutoff:	0.0938008
4	D-1	#N/A	#N/A	#N/A	#N/A		TRUE	TRUE	1	1	2			D-1	/
5	G0	8.18	109.61	8.19	109.53	0.0158581	FALSE	FALSE	0	0	0			G0	0.0158581
6	N1	8.17	119.22	8.17	119.22	0	FALSE	FALSE	0	0	0			N1	0
7	N2	8.4	119.99	8.4	119.99	0	FALSE	FALSE	0	0	0			N2	0
8	E3	8.18	121.45	8.22	121.43	0.0401182	FALSE	FALSE	0	0	0			E3	0.0401182
9	L4	8.02	123.24	8.02	123.24	0	FALSE	FALSE	0	0	0			L4	0
10	S5	#N/A	#N/A	#N/A	#N/A		TRUE	TRUE	1	1	2			S5	/
11	P6	#N/A	#N/A	#N/A	#N/A		TRUE	TRUE	1	1	2			P6	/
12	V7	#N/A	#N/A	#N/A	#N/A		TRUE	TRUE	1	1	2			V7	/
13	A8	#N/A	#N/A	#N/A	#N/A		TRUE	TRUE	1	1	2			A8	/
14	L9	#N/A	#N/A	#N/A	#N/A		TRUE	TRUE	1	1	2			L9	/
15	R10	8.15	124.18	8.12	123.93	0.048778	FALSE	FALSE	0	0	0			R10	0.048778
16	Q11	8.08	116.44	8.06	116.19	0.0433508	FALSE	FALSE	0	0	0			Q11	0.0433508
17	M12	8.92	119.36	8.88	119.38	0.0401182	FALSE	FALSE	0	0	0			M12	0.0401182
18	S13	8.75	119.99	8.8	120.29	0.0680454	FALSE	FALSE	0	0	0			S13	0.0680454
19	C14	8.53	119.54	8.58	119.29	0.0630816	FALSE	FALSE	0	0	0			C14	0.0630816
20	A15	7.61	122.95	7.52	121.93	0.1809	FALSE	FALSE	0	0	0			A15	0.1809
21	A16	8.8	124.82	8.69	124.58	0.116032	FALSE	FALSE	0	0	0			A16	0.116032
22	G17	8.76	108.06	8.8	108.35	0.0599211	FALSE	FALSE	0	0	0			G17	0.0599211
23	T18	9.18	116.9	9.18	116.55	0.0538462	FALSE	FALSE	0	0	0			T18	0.0538462
24	T19	7.09	109.2	7.08	109.26	0.0136091	FALSE	FALSE	0	0	0			T19	0.0136091
25	Q20	8.36	120.48	8.36	120.29	0.0292308	FALSE	FALSE	0	0	0			Q20	0.0292308
26	T21	7.32	108.65	7.31	108.16	0.076045	FALSE	FALSE	0	0	0			T21	0.076045
27	A22	7.13	123.55	7.13	124.03	0.0738462	FALSE	FALSE	0	0	0			A22	0.0738462
28	C23	7.2	118.9	7.21	118.83	0.0146961	FALSE	FALSE	0	0	0			C23	0.0146961
29	T24	8.21	118.95	8.17	119.2	0.0554914	FALSE	FALSE	0	0	0			T24	0.0554914
30	D25	8.14	123.36	8.14	123.36	0	FALSE	FALSE	0	0	0			D25	0
31	D26	8.38	120.72	8.37	120.63	0.0170797	FALSE	FALSE	0	0	0			D26	0.0170797
32	N27	8.41	121.11	8.39	120.84	0.0461025	FALSE	FALSE	0	0	0			N27	0.0461025
33	A28	8.2	122.32	8.22	122.21	0.0261991	FALSE	FALSE	0	0	0			A28	0.0261991
34	L29	8.45	121.77	8.55	121.39	0.115835	FALSE	FALSE	0	0	0			L29	0.115835
35	A30	9.47	126.32	9.57	126.22	0.101177	FALSE	FALSE	0	0	0			A30	0.101177
36	Y31	8.95	121.18	9.04	121.11	0.090642	FALSE	FALSE	0	0	0			Y31	0.090642
37	Y32	9.11	120.45	9.09	119.93	0.0824621	FALSE	FALSE	0	0	0			Y32	0.0824621
38	N33	8.79	118.76	#N/A	#N/A		FALSE	TRUE	0	1	1			N33	+
39	T34	8.3	117.72	#N/A	#N/A		FALSE	TRUE	0	1	1			T34	+
40	T35	8.23	118.26	8.03	118.29	0.200053	FALSE	FALSE	0	0	0			T35	0.200053
41	K36	#N/A	#N/A	#N/A	#N/A		TRUE	TRUE	1	1	2			K36	/
42	G37	#N/A	#N/A	#N/A	#N/A		TRUE	TRUE	1	1	2			G37	/
43	G38	7.57	109.47	7.63	109.08	0.0848528	FALSE	FALSE	0	0	0			G38	0.0848528
44	R39	8.13	121.59	8.15	121.39	0.036698	FALSE	FALSE	0	0	0			R39	0.036698
45	F40	8.92	127.19	#N/A	#N/A		FALSE	TRUE	0	1	1			F40	+
46	V41	7.94	127.55	#N/A	#N/A		FALSE	TRUE	0	1	1			V41	+
47	L42	8.56	124.41	#N/A	#N/A		FALSE	TRUE	0	1	1			L42	+
48	A43	7.33	115.67	7.45	115.46	0.124273	FALSE	FALSE	0	0	0			A43	0.124273
49	L44	9.33	121.27	9.45	121.48	0.124273	FALSE	FALSE	0	0	0			L44	0.124273
50	L45	9.41	123.14	9.46	122.94	0.058709	FALSE	FALSE	0	0	0			L45	0.058709
51	S46	9.27	118.63	9.28	118.55	0.0158581	FALSE	FALSE	0	0	0			S46	0.0158581
52	D47	8.79	124.87	8.78	124.85	0.0104627	FALSE	FALSE	0	0	0			D47	0.0104627
53	L48	8.29	119.9	8.29	119.9	0	FALSE	FALSE	0	0	0			L48	0
54	Q49	8.3	120.27	8.3	120.27	0	FALSE	FALSE	0	0	0			Q49	0
55	D50	7.83	117.58	7.83	117.74	0.0246154	FALSE	FALSE	0	0	0			D50	0.0246154
56	L51	7.52	117.9	7.5	117.74	0.0317162	FALSE	FALSE	0	0	0			L51	0.0317162
57	K52	7.83	118.9	7.87	118.92	0.0401182	FALSE	FALSE	0	0	0			K52	0.0401182
58	W53	7.84	118.17	7.87	118.29	0.0352254	FALSE	FALSE	0	0	0			W53	0.0352254
59	A54	8.88	121.59	8.77	121.02	0.140677	FALSE	FALSE	0	0	0			A54	0.140677
60	R55	8.11	121.86	#N/A	#N/A		FALSE	TRUE	0	1	1			R55	+
61	F56	8.51	123.64	#N/A	#N/A		FALSE	TRUE	0	1	1			F56	+
62	P57	#N/A	#N/A	#N/A	#N/A		TRUE	TRUE	1	1	2			P57	/
63	K58	8.15	122.32	8.12	122.66	0.0603	FALSE	FALSE	0	0	0			K58	0.0603
64	S59	#N/A	#N/A	#N/A	#N/A		TRUE	TRUE	1	1	2			S59	/
65	D60	7.58	118.99	7.58	118.83	0.0246154	FALSE	FALSE	0	0	0			D60	0.0246154
66	G61	7.82	107.33	7.79	107.07	0.05	FALSE	FALSE	0	0	0			G61	0.05
67	T62	7.84	111.02	7.84	110.17	0.130769	FALSE	FALSE	0	0	0			T62	0.130769
68	G63	7.73	108.88	7.75	109.08	0.036698	FALSE	FALSE	0	0	0			G63	0.036698
69	T64	8.32	115.94	8.34	117.1	0.179579	FALSE	FALSE	0	0	0			T64	0.179579
70	I65	8.7	123.52	8.71	123.79	0.0427252	FALSE	FALSE	0	0	0			I65	0.0427252
71	Y66	8.31	122.18	#N/A	#N/A		FALSE	TRUE	0	1	1			Y66	+
72	T67	9.28	118.72	9.3	118.64	0.0234836	FALSE	FALSE	0	0	0			T67	0.0234836
73	E68	8.72	130.33	8.7	130.32	0.0200591	FALSE	FALSE	0	0	0			E68	0.0200591
74	L69	7.15	122.5	7.12	122.94	0.0740422	FALSE	FALSE	0	0	0			L69	0.0740422
75	E70	8.43	121.5	8.44	121.39	0.0196568	FALSE	FALSE	0	0	0			E70	0.0196568
76	P71	#N/A	#N/A	#N/A	#N/A		TRUE	TRUE	1	1	2			P71	/
77	P72	#N/A	#N/A	#N/A	#N/A		TRUE	TRUE	1	1	2			P72	/
78	C73	#N/A	#N/A	#N/A	#N/A		TRUE	TRUE	1	1	2			C73	/
79	R74	8.48	126.19	8.48	126.22	0.00461538	FALSE	FALSE	0	0	0			R74	0.00461538
80	F75	8.7	125.81	8.76	125.76	0.0604911	FALSE	FALSE	0	0	0			F75	0.0604911
81	V76	8.35	123.82	8.35	123.94	0.0184615	FALSE	FALSE	0	0	0			V76	0.0184615
82	T77	8.41	120.08	8.41	120.09	0.00153846	FALSE	FALSE	0	0	0			T77	0.00153846
83	D78	8.38	124.91	8.39	124.94	0.0110137	FALSE	FALSE	0	0	0			D78	0.0110137
84	T79	7.39	115.12	7.4	115.09	0.0110137	FALSE	FALSE	0	0	0			T79	0.0110137
85	P80	#N/A	#N/A	#N/A	#N/A		TRUE	TRUE	1	1	2			P80	/
86	K81	7.49	114.85	7.49	114.84	0.00153846	FALSE	FALSE	0	0	0			K81	0.00153846
87	G82	7.57	110.24	7.58	110.26	0.0104627	FALSE	FALSE	0	0	0			G82	0.0104627
88	P83	#N/A	#N/A	#N/A	#N/A		TRUE	TRUE	1	1	2			P83	/
89	K84	8.79	124.41	8.79	124.4	0.00153846	FALSE	FALSE	0	0	0			K84	0.00153846
90	V85	8.49	127.33	8.49	127.33	0	FALSE	FALSE	0	0	0			V85	0
91	K86	8.43	127.74	8.42	127.68	0.0136091	FALSE	FALSE	0	0	0			K86	0.0136091
92	Y87	#N/A	#N/A	#N/A	#N/A		TRUE	TRUE	1	1	2			Y87	/
93	L88	8.65	125.82	8.65	125.86	0.00615385	FALSE	FALSE	0	0	0			L88	0.00615385
94	Y89	9.72	128.01	9.73	127.95	0.0136091	FALSE	FALSE	0	0	0			Y89	0.0136091
95	F90	8.73	123.58	8.75	123.8	0.0393136	FALSE	FALSE	0	0	0			F90	0.0393136
96	I91	7.32	119.81	#N/A	#N/A		FALSE	TRUE	0	1	1			I91	+
97	K92	7.94	124	#N/A	#N/A		FALSE	TRUE	0	1	1			K92	+
98	G93	9.01	114.8	#N/A	#N/A		FALSE	TRUE	0	1	1			G93	+
99	L94	7.56	123.14	7.44	123.21	0.120482	FALSE	FALSE	0	0	0			L94	0.120482
100	N95	8.71	126.21	#N/A	#N/A		FALSE	TRUE	0	1	1			N95	+
101	N96	#N/A	#N/A	#N/A	#N/A		TRUE	TRUE	1	1	2			N96	/
102	L97	#N/A	#N/A	#N/A	#N/A		TRUE	TRUE	1	1	2			L97	/
103	N98	#N/A	#N/A	#N/A	#N/A		TRUE	TRUE	1	1	2			N98	/
104	R99	#N/A	#N/A	#N/A	#N/A		TRUE	TRUE	1	1	2			R99	/
105	G100	#N/A	#N/A	#N/A	#N/A		TRUE	TRUE	1	1	2			G100	/
106	M101	#N/A	#N/A	#N/A	#N/A		TRUE	TRUE	1	1	2			M101	/
107	V102	7.73	121.13	7.82	120.93	0.0951144	FALSE	FALSE	0	0	0			V102	0.0951144
108	L103	#N/A	#N/A	#N/A	#N/A		TRUE	TRUE	1	1	2			L103	/
109	G104	#N/A	#N/A	#N/A	#N/A		TRUE	TRUE	1	1	2			G104	/
110	S105	#N/A	#N/A	#N/A	#N/A		TRUE	TRUE	1	1	2			S105	/
111	L106	#N/A	#N/A	#N/A	#N/A		TRUE	TRUE	1	1	2			L106	/
112	A107	7.82	120.99	7.82	121	0.00153846	FALSE	FALSE	0	0	0			A107	0.00153846
113	A108	#N/A	#N/A	#N/A	#N/A		TRUE	TRUE	1	1	2			A108	/
114	T109	7.69	110.47	7.71	110.53	0.0220274	FALSE	FALSE	0	0	0			T109	0.0220274
115	V110	7.76	121.81	7.79	121.93	0.0352254	FALSE	FALSE	0	0	0			V110	0.0352254
116	R111	8.12	124.12	8.09	123.94	0.0408272	FALSE	FALSE	0	0	0			R111	0.0408272
117	L112	8.21	125.64	8.21	125.49	0.0230769	FALSE	FALSE	0	0	0			L112	0.0230769
118	Q113	7.79	126.14	7.77	126.04	0.0252326	FALSE	FALSE	0	0	0			Q113	0.0252326
															0
															0
															0
															0
															0
															0
															0
															0
															0
															0
															0
															0
															0
															0
															0
															0

## Sheet: sequence (2)
-4	G	G-4	1					G-4
-3	P	P-3	2					P-3
-2	M	M-2	3					M-2
-1	D	D-1	4					D-1
0	G	G0	5					G0
1	N	N1	6					N1
2	N	N2	7					N2
3	E	E3	8					E3
4	L	L4	9					L4
5	S	S5	10					S5
6	P	P6	11					P6
7	V	V7	12					V7
8	A	A8	13					A8
9	L	L9	14					L9
10	R	R10	15					R10
11	Q	Q11	16					Q11
12	M	M12	17					M12
13	S	S13	18					S13
14	C	C14	19					C14
15	A	A15	20					A15
16	A	A16	21					A16
17	G	G17	22					G17
18	T	T18	23					T18
19	T	T19	24					T19
20	Q	Q20	25					Q20
21	T	T21	26					T21
22	A	A22	27					A22
23	C	C23	28					C23
24	T	T24	29					T24
25	D	D25	30					D25
26	D	D26	31					D26
27	N	N27	32					N27
28	A	A28	33					A28
29	L	L29	34					L29
30	A	A30	35					A30
31	Y	Y31	36					Y31
32	Y	Y32	37					Y32
33	N	N33	38					N33
34	T	T34	39					T34
35	T	T35	40					T35
36	K	K36	41					K36
37	G	G37	42					G37
38	G	G38	43					G38
39	R	R39	44					R39
40	F	F40	45					F40
41	V	V41	46					V41
42	L	L42	47					L42
43	A	A43	48					A43
44	L	L44	49					L44
45	L	L45	50					L45
46	S	S46	51					S46
47	D	D47	52					D47
48	L	L48	53					L48
49	Q	Q49	54					Q49
50	D	D50	55					D50
51	L	L51	56					L51
52	K	K52	57					K52
53	W	W53	58					W53
54	A	A54	59					A54
55	R	R55	60					R55
56	F	F56	61					F56
57	P	P57	62					P57
58	K	K58	63					K58
59	S	S59	64					S59
60	D	D60	65					D60
61	G	G61	66					G61
62	T	T62	67					T62
63	G	G63	68					G63
64	T	T64	69					T64
65	I	I65	70					I65
66	Y	Y66	71					Y66
67	T	T67	72					T67
68	E	E68	73					E68
69	L	L69	74					L69
70	E	E70	75					E70
71	P	P71	76					P71
72	P	P72	77					P72
73	C	C73	78					C73
74	R	R74	79					R74
75	F	F75	80					F75
76	V	V76	81					V76
77	T	T77	82					T77
78	D	D78	83					D78
79	T	T79	84					T79
80	P	P80	85					P80
81	K	K81	86					K81
82	G	G82	87					G82
83	P	P83	88					P83
84	K	K84	89					K84
85	V	V85	90					V85
86	K	K86	91					K86
87	Y	Y87	92					Y87
88	L	L88	93					L88
89	Y	Y89	94					Y89
90	F	F90	95					F90
91	I	I91	96					I91
92	K	K92	97					K92
93	G	G93	98					G93
94	L	L94	99					L94
95	N	N95	100					N95
96	N	N96	101					N96
97	L	L97	102					L97
98	N	N98	103					N98
99	R	R99	104					R99
100	G	G100	105					G100
101	M	M101	106					M101
102	V	V102	107					V102
103	L	L103	108					L103
104	G	G104	109					G104
105	S	S105	110					S105
106	L	L106	111					L106
107	A	A107	112					A107
108	A	A108	113					A108
109	T	T109	114					T109
110	V	V110	115					V110
111	R	R111	116					R111
112	L	L112	117					L112
113	Q	Q113	118					Q113

## Sheet: extracted peaks no pept LMTK3
	no peptide
Annotation	f2 (ppm)	f1 (ppm)
E68	8.73	130.36
W53r	10.02	129.11
Y89	9.73	128.04
K86	8.45	127.77
V41	7.96	127.59
V85	8.5	127.29
F40	8.92	127.18
A30	9.46	126.31
R74	8.49	126.17
Q113	7.8	126.15
F75	8.68	125.97
L88	8.65	125.92
L112	8.22	125.6
D78	8.39	124.99
D47	8.82	124.86
A16	8.81	124.85
L42	8.56	124.47
K84	8.79	124.44
R10	8.13	124.24
R111	8.13	124.14
K92	7.96	124.06
V76	8.36	123.99
F56	8.52	123.65
A22	7.13	123.6
F90	8.73	123.58
I65	8.72	123.57
D25	8.15	123.37
L4	8.02	123.24
L45	9.42	123.15
L94	7.58	123.12
A15	7.63	122.99
L69	7.16	122.53
A28	8.2	122.32
K58	8.15	122.32
Y66	8.32	122.21
R55	8.11	121.86
V110	7.76	121.82
L29	8.45	121.77
R39	8.13	121.59
A54	8.89	121.55
E70	8.43	121.5
E3	8.2	121.46
Y31	8.96	121.28
L44	9.32	121.26
V102	7.74	121.26
A107	7.83	121.01
D26	8.4	120.76
Q20	8.34	120.45
Y32	9.11	120.45
Q49	8.3	120.27
T77	8.43	120.21
S13	8.76	120.05
L48	8.29	119.9
I91	7.33	119.82
C14	8.54	119.55
M12	8.93	119.39
N1	8.18	119.27
D60	7.59	119.02
T24	8.22	118.96
C23	7.21	118.91
K52	7.84	118.89
N33	8.8	118.82
T67	9.28	118.72
S46	9.27	118.63
T35	8.24	118.27
W53	7.84	118.2
L51	7.52	117.91
T34	8.32	117.77
D50	7.84	117.57
T18	9.19	116.95
Q11	8.09	116.45
T64	8.33	116.02
A43	7.33	115.67
T79	7.39	115.12
G93	9.03	114.88
K81	7.49	114.84
T62	7.85	111.03
T109	7.71	110.67
G82	7.58	110.24
G0	8.19	109.64
G38	7.58	109.48
T19	7.1	109.21
G63	7.73	108.89
T21	7.34	108.62
G17	8.77	108.07
G61	7.83	107.34

## Sheet: extracted peaks LMTK3 peptide
	with LMTK3 peptide
Annotation	f2 (ppm)	f1 (ppm)
W53r	9.98	128.91
Y89	9.7	127.93
K86	8.43	127.74
V85	8.5	127.22
A30	9.56	126.29
R74	8.5	126.18
Q113	7.79	126.14
F75	8.66	125.86
L88	8.65	125.82
L112	8.22	125.54
D78	8.4	124.99
A16	8.8	124.88
D47	8.79	124.87
K84	8.79	124.41
R10	8.14	124.12
R111	8.13	124.12
V76	8.34	124.06
A22	7.13	123.55
D25	8.1	123.33
L4	8.02	123.24
L45	9.42	122.87
A15	7.62	122.28
L69	7.01	122.12
K58	8.12	122.1
A28	8.18	122.05
V110	7.78	121.96
L44	9.43	121.92
R39	8.14	121.44
L29	8.47	121.42
E3	8.22	121.39
A54	8.8	121.14
E70	8.45	121.07
A107	7.83	121.01
D26	8.4	120.78
Y31	8.82	120.53
Q20	8.34	120.45
Q49	8.28	120.28
T77	8.42	120.21
L48	8.29	119.9
S13	8.85	119.87
M12	8.95	119.53
C14	8.53	119.34
N1	8.18	119.25
K52	7.82	119.16
T24	8.06	119
D60	7.59	118.8
C23	7.12	118.64
S46	9.26	118.58
T67	9.26	118.55
T35	8.02	118.23
L51	7.52	117.9
W53	7.76	117.89
D50	7.83	117.58
T18	9.2	117.32
Q11	8.11	116.47
A43	7.55	116.25
T79	7.39	115.12
T64	8.34	114.93
K81	7.49	114.84
T109	7.72	110.6
T62	7.83	110.37
G82	7.57	110.25
G0	8.2	109.62
G63	7.73	109.3
G38	7.67	109.1
T19	7.05	109.07
T21	7.34	108.94
G17	8.68	108.12
G61	7.77	107.18

## Sheet: LMTK3 Results
		No peptide		with peptide										Summary
numbering	Annotation	f2 (ppm)	f1 (ppm)	f2 (ppm)	f1 (ppm)	Calculated shift								Annotation	Calculated shift
1	G-4	#N/A	#N/A	#N/A	#N/A		TRUE	TRUE	1	1	2			G-4	/		Average:	0.0500538
2	P-3	#N/A	#N/A	#N/A	#N/A		TRUE	TRUE	1	1	2			P-3	/		STD:	0.0556546
3	M-2	#N/A	#N/A	#N/A	#N/A		TRUE	TRUE	1	1	2			M-2	/		cutoff:	0.105708
4	D-1	#N/A	#N/A	#N/A	#N/A		TRUE	TRUE	1	1	2			D-1	/
5	G0	8.19	109.64	8.2	109.62	0.0104627	FALSE	FALSE	0	0	0			G0	0.0104627
6	N1	8.18	119.27	8.18	119.25	0.00307692	FALSE	FALSE	0	0	0			N1	0.00307692
7	N2	#N/A	#N/A	#N/A	#N/A		TRUE	TRUE	1	1	2			N2	/
8	E3	8.2	121.46	8.22	121.39	0.0227151	FALSE	FALSE	0	0	0			E3	0.0227151
9	L4	8.02	123.24	8.02	123.24	0	FALSE	FALSE	0	0	0			L4	0
10	S5	#N/A	#N/A	#N/A	#N/A		TRUE	TRUE	1	1	2			S5	/
11	P6	#N/A	#N/A	#N/A	#N/A		TRUE	TRUE	1	1	2			P6	/
12	V7	#N/A	#N/A	#N/A	#N/A		TRUE	TRUE	1	1	2			V7	/
13	A8	#N/A	#N/A	#N/A	#N/A		TRUE	TRUE	1	1	2			A8	/
14	L9	#N/A	#N/A	#N/A	#N/A		TRUE	TRUE	1	1	2			L9	/
15	R10	8.13	124.24	8.14	124.12	0.0209959	FALSE	FALSE	0	0	0			R10	0.0209959
16	Q11	8.09	116.45	8.11	116.47	0.0202353	FALSE	FALSE	0	0	0			Q11	0.0202353
17	M12	8.93	119.39	8.95	119.53	0.0293923	FALSE	FALSE	0	0	0			M12	0.0293923
18	S13	8.76	120.05	8.85	119.87	0.094164	FALSE	FALSE	0	0	0			S13	0.094164
19	C14	8.54	119.55	8.53	119.34	0.0338199	FALSE	FALSE	0	0	0			C14	0.0338199
20	A15	7.63	122.99	7.62	122.28	0.109688	FALSE	FALSE	0	0	0			A15	0.109688
21	A16	8.81	124.85	8.8	124.88	0.0110137	FALSE	FALSE	0	0	0			A16	0.0110137
22	G17	8.77	108.07	8.68	108.12	0.0903281	FALSE	FALSE	0	0	0			G17	0.0903281
23	T18	9.19	116.95	9.2	117.32	0.0577948	FALSE	FALSE	0	0	0			T18	0.0577948
24	T19	7.1	109.21	7.05	109.07	0.0544418	FALSE	FALSE	0	0	0			T19	0.0544418
25	Q20	8.34	120.45	8.34	120.45	0	FALSE	FALSE	0	0	0			Q20	0
26	T21	7.34	108.62	7.34	108.94	0.0492308	FALSE	FALSE	0	0	0			T21	0.0492308
27	A22	7.13	123.6	7.13	123.55	0.00769231	FALSE	FALSE	0	0	0			A22	0.00769231
28	C23	7.21	118.91	7.12	118.64	0.0991234	FALSE	FALSE	0	0	0			C23	0.0991234
29	T24	8.22	118.96	8.06	119	0.160118	FALSE	FALSE	0	0	0			T24	0.160118
30	D25	8.15	123.37	8.1	123.33	0.0503773	FALSE	FALSE	0	0	0			D25	0.0503773
31	D26	8.4	120.76	8.4	120.78	0.00307692	FALSE	FALSE	0	0	0			D26	0.00307692
32	N27	#N/A	#N/A	#N/A	#N/A		TRUE	TRUE	1	1	2			N27	/
33	A28	8.2	122.32	8.18	122.05	0.0461025	FALSE	FALSE	0	0	0			A28	0.0461025
34	L29	8.45	121.77	8.47	121.42	0.0574405	FALSE	FALSE	0	0	0			L29	0.0574405
35	A30	9.46	126.31	9.56	126.29	0.100047	FALSE	FALSE	0	0	0			A30	0.100047
36	Y31	8.96	121.28	8.82	120.53	0.181421	FALSE	FALSE	0	0	0			Y31	0.181421
37	Y32	9.11	120.45	#N/A	#N/A		FALSE	TRUE	0	1	1			Y32	+
38	N33	8.8	118.82	#N/A	#N/A		FALSE	TRUE	0	1	1			N33	+
39	T34	8.32	117.77	#N/A	#N/A		FALSE	TRUE	0	1	1			T34	+
40	T35	8.24	118.27	8.02	118.23	0.220086	FALSE	FALSE	0	0	0			T35	0.220086
41	K36	#N/A	#N/A	#N/A	#N/A		TRUE	TRUE	1	1	2			K36	/
42	G37	#N/A	#N/A	#N/A	#N/A		TRUE	TRUE	1	1	2			G37	/
43	G38	7.58	109.48	7.67	109.1	0.107321	FALSE	FALSE	0	0	0			G38	0.107321
44	R39	8.13	121.59	8.14	121.44	0.0251504	FALSE	FALSE	0	0	0			R39	0.0251504
45	F40	8.92	127.18	#N/A	#N/A		FALSE	TRUE	0	1	1			F40	+
46	V41	7.96	127.59	#N/A	#N/A		FALSE	TRUE	0	1	1			V41	+
47	L42	8.56	124.47	#N/A	#N/A		FALSE	TRUE	0	1	1			L42	+
48	A43	7.33	115.67	7.55	116.25	0.237407	FALSE	FALSE	0	0	0			A43	0.237407
49	L44	9.32	121.26	9.43	121.92	0.1497	FALSE	FALSE	0	0	0			L44	0.1497
50	L45	9.42	123.15	9.42	122.87	0.0430769	FALSE	FALSE	0	0	0			L45	0.0430769
51	S46	9.27	118.63	9.26	118.58	0.0126163	FALSE	FALSE	0	0	0			S46	0.0126163
52	D47	8.82	124.86	8.79	124.87	0.0300394	FALSE	FALSE	0	0	0			D47	0.0300394
53	L48	8.29	119.9	8.29	119.9	0	FALSE	FALSE	0	0	0			L48	0
54	Q49	8.3	120.27	8.28	120.28	0.0200591	FALSE	FALSE	0	0	0			Q49	0.0200591
55	D50	7.84	117.57	7.83	117.58	0.0101177	FALSE	FALSE	0	0	0			D50	0.0101177
56	L51	7.52	117.91	7.52	117.9	0.00153846	FALSE	FALSE	0	0	0			L51	0.00153846
57	K52	7.84	118.89	7.82	119.16	0.0461025	FALSE	FALSE	0	0	0			K52	0.0461025
58	W53	7.84	118.2	7.76	117.89	0.0931373	FALSE	FALSE	0	0	0			W53	0.0931373
59	A54	8.89	121.55	8.8	121.14	0.109903	FALSE	FALSE	0	0	0			A54	0.109903
60	R55	8.11	121.86	#N/A	#N/A		FALSE	TRUE	0	1	1			R55	+
61	F56	8.52	123.65	#N/A	#N/A		FALSE	TRUE	0	1	1			F56	+
62	P57	#N/A	#N/A	#N/A	#N/A		TRUE	TRUE	1	1	2			P57	/
63	K58	8.15	122.32	8.12	122.1	0.0452279	FALSE	FALSE	0	0	0			K58	0.0452279
64	S59	#N/A	#N/A	#N/A	#N/A		TRUE	TRUE	1	1	2			S59	/
65	D60	7.59	119.02	7.59	118.8	0.0338462	FALSE	FALSE	0	0	0			D60	0.0338462
66	G61	7.83	107.34	7.77	107.18	0.064853	FALSE	FALSE	0	0	0			G61	0.064853
67	T62	7.85	111.03	7.83	110.37	0.103489	FALSE	FALSE	0	0	0			T62	0.103489
68	G63	7.73	108.89	7.73	109.3	0.0630769	FALSE	FALSE	0	0	0			G63	0.0630769
69	T64	8.33	116.02	8.34	114.93	0.16799	FALSE	FALSE	0	0	0			T64	0.16799
70	I65	8.72	123.57	#N/A	#N/A		FALSE	TRUE	0	1	1			I65	+
71	Y66	8.32	122.21	#N/A	#N/A		FALSE	TRUE	0	1	1			Y66	+
72	T67	9.28	118.72	9.26	118.55	0.0329245	FALSE	FALSE	0	0	0			T67	0.0329245
73	E68	8.73	130.36	#N/A	#N/A		FALSE	TRUE	0	1	1			E68	+
74	L69	7.16	122.53	7.01	122.12	0.162723	FALSE	FALSE	0	0	0			L69	0.162723
75	E70	8.43	121.5	8.45	121.07	0.069111	FALSE	FALSE	0	0	0			E70	0.069111
76	P71	#N/A	#N/A	#N/A	#N/A		TRUE	TRUE	1	1	2			P71	/
77	P72	#N/A	#N/A	#N/A	#N/A		TRUE	TRUE	1	1	2			P72	/
78	C73	#N/A	#N/A	#N/A	#N/A		TRUE	TRUE	1	1	2			C73	/
79	R74	8.49	126.17	8.5	126.18	0.0101177	FALSE	FALSE	0	0	0			R74	0.0101177
80	F75	8.68	125.97	8.66	125.86	0.0261991	FALSE	FALSE	0	0	0			F75	0.0261991
81	V76	8.36	123.99	8.34	124.06	0.0227151	FALSE	FALSE	0	0	0			V76	0.0227151
82	T77	8.43	120.21	8.42	120.21	0.01	FALSE	FALSE	0	0	0			T77	0.01
83	D78	8.39	124.99	8.4	124.99	0.01	FALSE	FALSE	0	0	0			D78	0.01
84	T79	7.39	115.12	7.39	115.12	0	FALSE	FALSE	0	0	0			T79	0
85	P80	#N/A	#N/A	#N/A	#N/A		TRUE	TRUE	1	1	2			P80	/
86	K81	7.49	114.84	7.49	114.84	0	FALSE	FALSE	0	0	0			K81	0
87	G82	7.58	110.24	7.57	110.25	0.0101177	FALSE	FALSE	0	0	0			G82	0.0101177
88	P83	#N/A	#N/A	#N/A	#N/A		TRUE	TRUE	1	1	2			P83	/
89	K84	8.79	124.44	8.79	124.41	0.00461538	FALSE	FALSE	0	0	0			K84	0.00461538
90	V85	8.5	127.29	8.5	127.22	0.0107692	FALSE	FALSE	0	0	0			V85	0.0107692
91	K86	8.45	127.77	8.43	127.74	0.0205256	FALSE	FALSE	0	0	0			K86	0.0205256
92	Y87	#N/A	#N/A	#N/A	#N/A		TRUE	TRUE	1	1	2			Y87	/
93	L88	8.65	125.92	8.65	125.82	0.0153846	FALSE	FALSE	0	0	0			L88	0.0153846
94	Y89	9.73	128.04	9.7	127.93	0.034444	FALSE	FALSE	0	0	0			Y89	0.034444
95	F90	8.73	123.58	#N/A	#N/A		FALSE	TRUE	0	1	1			F90	+
96	I91	7.33	119.82	#N/A	#N/A		FALSE	TRUE	0	1	1			I91	+
97	K92	7.96	124.06	#N/A	#N/A		FALSE	TRUE	0	1	1			K92	+
98	G93	9.03	114.88	#N/A	#N/A		FALSE	TRUE	0	1	1			G93	+
99	L94	7.58	123.12	#N/A	#N/A		FALSE	TRUE	0	1	1			L94	+
100	N95	#N/A	#N/A	#N/A	#N/A		TRUE	TRUE	1	1	2			N95	/
101	N96	#N/A	#N/A	#N/A	#N/A		TRUE	TRUE	1	1	2			N96	/
102	L97	#N/A	#N/A	#N/A	#N/A		TRUE	TRUE	1	1	2			L97	/
103	N98	#N/A	#N/A	#N/A	#N/A		TRUE	TRUE	1	1	2			N98	/
104	R99	#N/A	#N/A	#N/A	#N/A		TRUE	TRUE	1	1	2			R99	/
105	G100	#N/A	#N/A	#N/A	#N/A		TRUE	TRUE	1	1	2			G100	/
106	M101	#N/A	#N/A	#N/A	#N/A		TRUE	TRUE	1	1	2			M101	/
107	V102	7.74	121.26	#N/A	#N/A		FALSE	TRUE	0	1	1			V102	+
108	L103	#N/A	#N/A	#N/A	#N/A		TRUE	TRUE	1	1	2			L103	/
109	G104	#N/A	#N/A	#N/A	#N/A		TRUE	TRUE	1	1	2			G104	/
110	S105	#N/A	#N/A	#N/A	#N/A		TRUE	TRUE	1	1	2			S105	/
111	L106	#N/A	#N/A	#N/A	#N/A		TRUE	TRUE	1	1	2			L106	/
112	A107	7.83	121.01	7.83	121.01	0	FALSE	FALSE	0	0	0			A107	0
113	A108	#N/A	#N/A	#N/A	#N/A		TRUE	TRUE	1	1	2			A108	/
114	T109	7.71	110.67	7.72	110.6	0.0146961	FALSE	FALSE	0	0	0			T109	0.0146961
115	V110	7.76	121.82	7.78	121.96	0.0293923	FALSE	FALSE	0	0	0			V110	0.0293923
116	R111	8.13	124.14	8.13	124.12	0.00307692	FALSE	FALSE	0	0	0			R111	0.00307692
117	L112	8.22	125.6	8.22	125.54	0.00923077	FALSE	FALSE	0	0	0			L112	0.00923077
118	Q113	7.8	126.15	7.79	126.14	0.0101177	FALSE	FALSE	0	0	0			Q113	0.0101177

## Sheet: sequence (3)
-4	G	G-4	1					G-4
-3	P	P-3	2					P-3
-2	M	M-2	3					M-2
-1	D	D-1	4					D-1
0	G	G0	5					G0
1	N	N1	6					N1
2	N	N2	7					N2
3	E	E3	8					E3
4	L	L4	9					L4
5	S	S5	10					S5
6	P	P6	11					P6
7	V	V7	12					V7
8	A	A8	13					A8
9	L	L9	14					L9
10	R	R10	15					R10
11	Q	Q11	16					Q11
12	M	M12	17					M12
13	S	S13	18					S13
14	C	C14	19					C14
15	A	A15	20					A15
16	A	A16	21					A16
17	G	G17	22					G17
18	T	T18	23					T18
19	T	T19	24					T19
20	Q	Q20	25					Q20
21	T	T21	26					T21
22	A	A22	27					A22
23	C	C23	28					C23
24	T	T24	29					T24
25	D	D25	30					D25
26	D	D26	31					D26
27	N	N27	32					N27
28	A	A28	33					A28
29	L	L29	34					L29
30	A	A30	35					A30
31	Y	Y31	36					Y31
32	Y	Y32	37					Y32
33	N	N33	38					N33
34	T	T34	39					T34
35	T	T35	40					T35
36	K	K36	41					K36
37	G	G37	42					G37
38	G	G38	43					G38
39	R	R39	44					R39
40	F	F40	45					F40
41	V	V41	46					V41
42	L	L42	47					L42
43	A	A43	48					A43
44	L	L44	49					L44
45	L	L45	50					L45
46	S	S46	51					S46
47	D	D47	52					D47
48	L	L48	53					L48
49	Q	Q49	54					Q49
50	D	D50	55					D50
51	L	L51	56					L51
52	K	K52	57					K52
53	W	W53	58					W53
54	A	A54	59					A54
55	R	R55	60					R55
56	F	F56	61					F56
57	P	P57	62					P57
58	K	K58	63					K58
59	S	S59	64					S59
60	D	D60	65					D60
61	G	G61	66					G61
62	T	T62	67					T62
63	G	G63	68					G63
64	T	T64	69					T64
65	I	I65	70					I65
66	Y	Y66	71					Y66
67	T	T67	72					T67
68	E	E68	73					E68
69	L	L69	74					L69
70	E	E70	75					E70
71	P	P71	76					P71
72	P	P72	77					P72
73	C	C73	78					C73
74	R	R74	79					R74
75	F	F75	80					F75
76	V	V76	81					V76
77	T	T77	82					T77
78	D	D78	83					D78
79	T	T79	84					T79
80	P	P80	85					P80
81	K	K81	86					K81
82	G	G82	87					G82
83	P	P83	88					P83
84	K	K84	89					K84
85	V	V85	90					V85
86	K	K86	91					K86
87	Y	Y87	92					Y87
88	L	L88	93					L88
89	Y	Y89	94					Y89
90	F	F90	95					F90
91	I	I91	96					I91
92	K	K92	97					K92
93	G	G93	98					G93
94	L	L94	99					L94
95	N	N95	100					N95
96	N	N96	101					N96
97	L	L97	102					L97
98	N	N98	103					N98
99	R	R99	104					R99
100	G	G100	105					G100
101	M	M101	106					M101
102	V	V102	107					V102
103	L	L103	108					L103
104	G	G104	109					G104
105	S	S105	110					S105
106	L	L106	111					L106
107	A	A107	112					A107
108	A	A108	113					A108
109	T	T109	114					T109
110	V	V110	115					V110
111	R	R111	116					R111
112	L	L112	117					L112
113	Q	Q113	118					Q113

## Sheet: extracted peaks no pept NOTCH4
	no peptide
Annotation	f2 (ppm)	f1 (ppm)
E68	8.72	130.42
W53R	10.01	129.14
Y89	9.71	128.05
K86	8.42	127.86
V41	7.94	127.68
V85	8.49	127.41
F40	8.91	127.23
A30	9.45	126.4
N95	8.71	126.31
R74	8.48	126.22
Q113	7.79	126.22
F75	8.64	125.95
L88	8.64	125.95
L112	8.2	125.67
D78	8.38	125.04
A16	8.79	124.87
D47	8.79	124.87
K84	8.78	124.49
L42	8.55	124.49
R111	8.13	124.22
R10	8.13	124.22
K92	7.94	124.03
V76	8.35	123.94
I65	8.71	123.67
F90	8.71	123.67
A22	7.12	123.67
F56	8.5	123.67
D25	8.14	123.39
L4	8	123.21
L45	9.4	123.21
L94	7.55	123.21
A15	7.61	123.03
L69	7.14	122.57
A28	8.17	122.34
K58	8.14	122.3
Y66	8.31	122.21
V110	7.75	121.93
R55	8.1	121.93
L29	8.45	121.77
A54	8.87	121.62
R39	8.14	121.57
E70	8.43	121.5
E3	8.2	121.46
L44	9.31	121.3
Y31	8.95	121.3
V102	7.73	121.21
A107	7.82	121.02
D26	8.38	120.84
Y32	9.09	120.48
Q20	8.34	120.45
M-1	8.4	120.32
Q49	8.29	120.29
T77	8.41	120.09
S13	8.74	120.02
L48	8.29	119.9
I91	7.32	119.84
C14	8.53	119.65
M12	8.91	119.38
N1	8.17	119.29
T24	8.21	119.02
D60	7.57	119.02
K52	7.82	118.92
C23	7.19	118.92
N33	8.78	118.83
S46	9.27	118.74
T67	9.27	118.74
T35	8.22	118.29
W53	7.83	118.2
L51	7.51	117.92
T34	8.3	117.83
D50	7.82	117.65
T18	9.19	116.95
Q11	8.08	116.46
T64	8.32	116.01
A43	7.32	115.73
T79	7.38	115.09
G93	9.01	114.91
K81	7.49	114.84
T62	7.83	111.08
T109	7.69	110.53
G82	7.56	110.26
G0	8.18	109.62
G38	7.57	109.53
T19	7.08	109.26
G63	7.72	108.89
T21	7.33	108.71
G17	8.76	108.07
G61	7.82	107.34

[truncated: 12 more sheets: extracted peaks NOTCH4 peptide, NOTCH4 Results, sequence (4), extracted peaks no peptide NKRF, extracted peaks NKRF peptide, NKRF Results, extracted peaks no pept LMT (2), extracted peaks LMTK3 pepti (2), LMTK3 Results (2), extracted peaks no pept NOT (2), extracted peaks NOTCH4 pept (2), NOTCH4 Results (2)]
