# Supplementary material for: Identification of motif-based interactions between SARS-CoV-2 protein domains and human peptide ligands pinpoint antiviral targets
Source: Nat Commun. 2023 Sep 13;14:5636. doi: 10.1038/s41467-023-41312-8 (PMC10499821; doi:10.1038/s41467-023-41312-8)
Supplement: Supplementary file 9 — Supplementary Data 6 [file 41467_2023_41312_MOESM9_ESM.xlsx]

## Sheet: Sample T1 free
sample name:	NSP9
Description/Title:	standard demo sample
Origin:	in-house
Date of preparation:
Solvent:	90% H2O + 10% D2O
pH:	6.8
Sample tube:	normal
Tube diameter (mm):	5
Concentration (mM):
Temperature (K):	298.0
Weight (Daltons):
Correlation time (ns):	12.40
Labelling:	15N
AminoAcid storage:	SEQ file
AminoAcid file:
PDB file:

## Sheet: back calculation from fit ( (3)
Mixing time [s]:	0.1	0.4	0.8	1.2	1.5	1.8
Peak name	I0	I1	I2	I3	I4	I5
1	0	0	0	0	0	0
2	2.00433e+06	1.22881e+06	639984	333315	204347	125281
3	3.72937e+06	2.15274e+06	1.03467e+06	497291	287056	165701
4	2.47105e+06	2.0605e+06	1.61719e+06	1.26925e+06	1.05837e+06	882532
5	0	0	0	0	0	0
6	1.8659e+06	1.32289e+06	836308	528701	374837	265751
7	4.26607e+06	2.32205e+06	1.03196e+06	458623	249631	135876
8	3.3979e+06	3.06707e+06	2.6755e+06	2.33393e+06	2.10669e+06	1.90157e+06
9	1.5398e+06	856347	391648	179119	99615.5	55400.2
10	0	0	0	0	0	0
11	0	0	0	0	0	0
12	0	0	0	0	0	0
13	0	0	0	0	0	0
14	0	0	0	0	0	0
15	0	0	0	0	0	0
16	4.23833e+06	2.22633e+06	943588	399922	210073	110348
17	0	0	0	0	0	0
18	0	0	0	0	0	0
19	2.59289e+06	2.104e+06	1.59244e+06	1.20525e+06	978004	793602
20	0	0	0	0	0	0
21	0	0	0	0	0	0
22	4.56264e+06	3.08209e+06	1.82678e+06	1.08275e+06	731403	494068
23	0	0	0	0	0	0
24	3.83023e+06	2.99109e+06	2.15098e+06	1.54683e+06	1.20794e+06	943304
25	4.51867e+06	2.25169e+06	889557	351430	175121	87264.1
26	3.18807e+06	2.26311e+06	1.43311e+06	907508	644213	457308
27	0	0	0	0	0	0
28	0	0	0	0	0	0
29	3.5959e+06	3.00755e+06	2.37002e+06	1.86764e+06	1.56206e+06	1.30648e+06
30	3.56965e+06	2.41498e+06	1.43427e+06	851816	576279	389870
31	0	0	0	0	0	0
32	0	0	0	0	0	0
33	2.24724e+06	1.72474e+06	1.21196e+06	851636	653624	501652
34	6.10906e+06	3.95728e+06	2.21799e+06	1.24315e+06	805279	521638
35	0	0	0	0	0	0
36	2.51621e+06	1.43004e+06	673211	316923	180118	102367
37	4.92742e+06	4.02915e+06	3.08086e+06	2.35576e+06	1.9263e+06	1.57514e+06
38	3.22451e+06	1.76189e+06	787044	351576	192103	104966
39	0	0	0	0	0	0
40	4.95181e+06	3.52936e+06	2.24702e+06	1.43059e+06	1.01964e+06	726744
41	3.22744e+06	2.47619e+06	1.73921e+06	1.22158e+06	937230	719072
42	2.55467e+06	2.25714e+06	1.91362e+06	1.62238e+06	1.43343e+06	1.26648e+06
43	6.07051e+06	2.54034e+06	795149	248888	104153	43585.2
44	1.63494e+06	1.03495e+06	562527	305750	193546	122518
45	2.83375e+06	1.9959e+06	1.25076e+06	783810	552062	388835
46	3.81065e+06	2.53031e+06	1.4658e+06	849127	563829	374388
47	6.53166e+06	4.81639e+06	3.20863e+06	2.13755e+06	1.57621e+06	1.16229e+06
48	0	0	0	0	0	0
49	5.79187e+06	3.27941e+06	1.53614e+06	719561	407422	230686
50	2.17115e+06	1.59676e+06	1.06e+06	703675	517514	380602
51	4.86556e+06	3.45941e+06	2.19531e+06	1.39312e+06	990507	704251
52	6.59303e+06	5.45796e+06	4.24253e+06	3.29775e+06	2.73001e+06	2.26e+06
53	5.72276e+06	4.30551e+06	2.94612e+06	2.01593e+06	1.51668e+06	1.14108e+06
54	0	0	0	0	0	0
55	0	0	0	0	0	0
56	2.19439e+06	1.45194e+06	837139	482664	319360	211308
57	0	0	0	0	0	0
58	0	0	0	0	0	0
59	3.59336e+06	2.45192e+06	1.47293e+06	884822	603757	411972
60	5.61583e+06	4.23503e+06	2.90702e+06	1.99544e+06	1.50481e+06	1.13481e+06
61	5.69889e+06	4.11137e+06	2.66021e+06	1.72125e+06	1.24177e+06	895853
62	3.71229e+06	3.0353e+06	2.32068e+06	1.7743e+06	1.45073e+06	1.18617e+06
63	0	0	0	0	0	0
64	8.02892e+06	5.75932e+06	3.69819e+06	2.3747e+06	1.70342e+06	1.2219e+06
65	7.33616e+06	5.22042e+06	3.31656e+06	2.10703e+06	1.49937e+06	1.06695e+06
66	4.33347e+06	3.65255e+06	2.9081e+06	2.31539e+06	1.95157e+06	1.64492e+06
67	4.99035e+06	3.58166e+06	2.30156e+06	1.47897e+06	1.06148e+06	761843
68	0	0	0	0	0	0
69	5.57141e+06	3.79702e+06	2.27726e+06	1.36579e+06	930811	634365
70	3.47303e+06	1.77749e+06	727678	297900	152465	78031.1
71	2.55458e+06	1.89503e+06	1.27256e+06	854558	633926	470257
72	5.78742e+06	5.03328e+06	4.17836e+06	3.46864e+06	3.01665e+06	2.62356e+06
73	5.51408e+06	4.61544e+06	3.64082e+06	2.87201e+06	2.40395e+06	2.01217e+06
74	4.77139e+06	2.00509e+06	631131	198658	83482.2	35081.9
75	-2.01324e+06	-735406	-192030	-50143.2	-18316.6	-6690.78
76	1.98654e+06	1.37436e+06	840949	514565	355994	246290
77	0	0	0	0	0	0
78	6.00479e+06	4.07586e+06	2.43136e+06	1.45037e+06	984465	668224
79	5.9311e+06	3.86517e+06	2.1838e+06	1.23383e+06	804062	523990
80	4.15778e+06	2.61349e+06	1.40724e+06	757726	476290	299385
81	4.82568e+06	3.3053e+06	1.99564e+06	1.20491e+06	825291	565276
82	1.42258e+06	1.08371e+06	753992	524588	399629	304436
83	3.30552e+06	2.49496e+06	1.7146e+06	1.17831e+06	889372	671285
84	6.15694e+06	5.0659e+06	3.90582e+06	3.01139e+06	2.47776e+06	2.03869e+06
85	2.53142e+06	2.03466e+06	1.52053e+06	1.13631e+06	913320	734091
86	4.41762e+06	3.47702e+06	2.52677e+06	1.83622e+06	1.44525e+06	1.13753e+06
87	5.14288e+06	3.58474e+06	2.21544e+06	1.36919e+06	954364	665220
88	4.85326e+06	3.69601e+06	2.57039e+06	1.78757e+06	1.36133e+06	1.03672e+06
89	5.15472e+06	4.06686e+06	2.96481e+06	2.1614e+06	1.70526e+06	1.34537e+06
90	7.35042e+06	5.63873e+06	3.9598e+06	2.78077e+06	2.13321e+06	1.63645e+06
91	6.32274e+06	4.95194e+06	3.57494e+06	2.58084e+06	2.0213e+06	1.58307e+06
92	5.2323e+06	3.48893e+06	2.03248e+06	1.18402e+06	789510	526450
93	0	0	0	0	0	0
94	0	0	0	0	0	0
95	1.71503e+06	1.29399e+06	888805	610496	460617	347534
96	5.15562e+06	4.15174e+06	3.11049e+06	2.33039e+06	1.87662e+06	1.51122e+06
97	3.11014e+06	1.95128e+06	1.04803e+06	562896	353157	221569
98	8.15916e+06	5.38915e+06	3.09994e+06	1.78315e+06	1.17777e+06	777923
99	5.71264e+06	3.79595e+06	2.20106e+06	1.27628e+06	848064	563524
100	3.64717e+06	3.017e+06	2.34279e+06	1.81925e+06	1.50492e+06	1.24489e+06
101	1.05092e+07	6.1564e+06	3.01765e+06	1.47915e+06	866502	507606
102	0	0	0	0	0	0
103	4.27237e+06	3.32751e+06	2.38443e+06	1.70864e+06	1.33076e+06	1.03646e+06
104	4.60226e+06	3.57146e+06	2.5469e+06	1.81626e+06	1.40946e+06	1.09378e+06
105	6.73178e+06	5.52371e+06	4.24325e+06	3.25961e+06	2.67465e+06	2.19466e+06
106	4.52109e+06	3.50896e+06	2.50279e+06	1.78513e+06	1.3855e+06	1.07532e+06
107	9.06064e+06	5.95126e+06	3.39789e+06	1.94003e+06	1.27426e+06	836969
108	1.24132e+07	9.31884e+06	6.35817e+06	4.33813e+06	3.25672e+06	2.44489e+06
109	0	0	0	0	0	0
110	1.69775e+07	1.28513e+07	8.86565e+06	6.11611e+06	4.62966e+06	3.50447e+06
111	8.55433e+06	6.68359e+06	4.8096e+06	3.46104e+06	2.70415e+06	2.11278e+06
112	1.62155e+07	1.13466e+07	7.04873e+06	4.37882e+06	3.06402e+06	2.14401e+06
113	1.62343e+07	1.22808e+07	8.46479e+06	5.83454e+06	4.41367e+06	3.33882e+06
114	1.5616e+07	1.17107e+07	7.97869e+06	5.43602e+06	4.07656e+06	3.05707e+06
115	1.69606e+07	1.2337e+07	8.07058e+06	5.27957e+06	3.84033e+06	2.79344e+06
116	1.77557e+07	1.20993e+07	7.25528e+06	4.35061e+06	2.96464e+06	2.02019e+06
117	1.78268e+07	1.19457e+07	7.0048e+06	4.10752e+06	2.75244e+06	1.84441e+06
118	1.80488e+07	1.31082e+07	8.55726e+06	5.58633e+06	4.05715e+06	2.94656e+06
119	1.81556e+07	1.39336e+07	9.79047e+06	6.87928e+06	5.27956e+06	4.05184e+06
120	1.995e+07	1.5105e+07	1.04237e+07	7.19327e+06	5.44632e+06	4.12364e+06
121	1.90262e+07	1.34836e+07	8.51947e+06	5.38292e+06	3.81481e+06	2.7035e+06
122	2.01423e+07	1.55438e+07	1.10024e+07	7.78786e+06	6.00988e+06	4.63781e+06
123	2.07627e+07	1.5562e+07	1.05953e+07	7.21367e+06	5.4068e+06	4.05251e+06
124	2.24399e+07	1.56467e+07	9.67443e+06	5.98174e+06	4.17089e+06	2.90824e+06
125	2.24246e+07	1.6994e+07	1.17416e+07	8.11254e+06	6.14794e+06	4.6591e+06
126	2.76233e+07	1.92076e+07	1.18324e+07	7.28901e+06	5.06835e+06	3.52423e+06
127	2.82093e+07	1.96148e+07	1.20829e+07	7.44315e+06	5.17544e+06	3.59863e+06
128	2.93073e+07	2.37229e+07	1.78959e+07	1.35003e+07	1.09278e+07	8.84552e+06
129	3.35473e+07	2.27512e+07	1.3556e+07	8.07717e+06	5.47779e+06	3.71493e+06
130	3.33408e+07	2.40703e+07	1.55891e+07	1.00963e+07	7.28899e+06	5.26226e+06
131	3.83301e+07	2.85908e+07	1.93408e+07	1.30835e+07	9.75912e+06	7.27943e+06
132	3.5566e+07	2.53867e+07	1.61946e+07	1.03307e+07	7.374e+06	5.2635e+06
133	4.01521e+07	2.79734e+07	1.72767e+07	1.06703e+07	7.43385e+06	5.17905e+06
134	4.08102e+07	2.9668e+07	1.93932e+07	1.26768e+07	9.2157e+06	6.69959e+06
135	4.19339e+07	2.98234e+07	1.89328e+07	1.2019e+07	8.54795e+06	6.07931e+06
136	5.05944e+07	3.46834e+07	2.09643e+07	1.26718e+07	8.68673e+06	5.95491e+06
137	5.07347e+07	3.39478e+07	1.98679e+07	1.16277e+07	7.78037e+06	5.20603e+06
138	5.1193e+07	4.04053e+07	2.94719e+07	2.1497e+07	1.6967e+07	1.33916e+07
139	8.40519e+07	5.81543e+07	3.55872e+07	2.17774e+07	1.50675e+07	1.0425e+07

## Sheet: Export Summary
	This document was exported from Numbers. Each table was converted to an Excel worksheet. All other objects on each Numbers sheet were placed on separate worksheets. Please be aware that formula calculations may differ in Excel.
	Numbers Sheet Name	Numbers Table Name	Excel Worksheet Name
	Sample
		Table 1	Sample
	Parameter
		Table 1	Parameter
	Integrals
		Table 1	Integrals
	Integral errors
		Table 1	Integral errors
	back calculation from fit
		Table 1	back calculation from fit
	Details
		Table 1	Details
	Results
		Table 1	Results

## Sheet: Sample
sample name:	NSP9
Description/Title:	standard demo sample
Origin:	in-house
Date of preparation:	06 / 2005
Solvent:	90% H2O + 10% D2O
pH:	6.8
Sample tube:	normal
Tube diameter (mm):	5
Concentration (mM):
Temperature (K):	298.0
Weight (Daltons):
Correlation time (ns):	12.40
Labelling:	15N
AminoAcid storage:	SEQ file
AminoAcid file:	c:\data\celestinechi\nmr\sample\ubiquitine.seq
PDB file:	c:\data\celestinechi\nmr\sample\ubiquitine.pdb

## Sheet: Parameter
Proton frequency[MHz]:	600.835
X nucleus frequency[MHz]:	60.8821

## Sheet: Integrals
Mixing time [s]:	0.1	0.3	0.5	0.8	1.2	1.5	1.8	2.2
Peak name	I0	I1	I2	I3	I4	I5	I6	I7
1	-4209652	-3374890	-3955386	-1182206	-232818	279865	517061	-350793
2	-5005600	-4693524	-3795108	-3097042	-2474806	-1300918	-1806089	-199992
3	-5178165	-6099719	-6709203	-3086911	-2975768	-2132227	-1200446	51448
4	-4727818	-6125989	-6018928	-3031177	-2243313	-2255039	-1398534	179060
5	-4644855	-5281906	-4137752	-3207449	-2550724	-2477098	-1576845	-1036055
6	-4766643	-5300811	-4641101	-3134141	-2688238	-1685386	-1266217	-317593
7	-5419404	-6093234	-5377913	-4160824	-2427122	-1609909	-1844238	-1126255
8	-7057226	-8706533	-6881737	-4722205	-2628786	-2104916	-3059429	-381883
9	-6776521	-6957014	-6680815	-5962099	-4762007	-2079219	-1859311	-1699065
10	-6636548	-5820588	-4734867	-5651775	-4226556	-3894307	-1553327	-1374788
11	-6775207	-7216024	-6989775	-6262355	-3568737	-2768683	-1961942	-1322588
12	-6767897	-5948921	-5666596	-3598955	-2918357	-1856022	-2695092	244624
13	-7863648	-7014341	-7224863	-3413309	-1192232	-2921506	-2236478	-41924
14	-7225843	-7704626	-6251273	-5062582	-3713493	-3177018	-1808552	-1415208
15	-7322271	-6342183	-6623928	-5067143	-2862932	-3277931	-2298651	-2002722
16	-7931771	-6684058	-7523354	-5704583	-2256396	-2089918	-2927884	-322058
17	-7126785	-7093683	-7117017	-4216350	-3129176	-3309458	-1847991	-1855517
18	-7551131	-6937157	-5429447	-4120000	-3150330	-2034457	-664889	-1674980
19	-7534173	-5963938	-3400019	-1805212	-1952534	-812946	682878	-536371
20	-7731062	-5522991	-3963937	-1968259	-1453582	-966035	200398	-660811
21	-7490822	-6860139	-6477538	-5015611	-4060991	-1651023	-1642139	-1418588
22	-9881067	-11419436	-7692642	-7242982	-3830061	-3747847	-2675055	-1435800
23	-7666464	-7465627	-7423735	-4956728	-5667277	-1983406	-2299841	-234443
24	-9158720	-7919964	-7557130	-6427096	-4468406	-2496893	-1659974	-1235712
25	-11424863	-12308641	-10966790	-7094245	-5428541	-4527399	-3122259	-1269914
26	-8456230	-7266556	-4421095	-5316018	-4260087	-3061271	-2125416	-2383476
27	-11039850	-12398812	-10996737	-6998616	-4382688	-3983049	-2271275	-1521191
28	-10092378	-10085696	-8646309	-7139001	-5057298	-4156208	-2704753	-1909028
29	-11442685	-11824757	-9998374	-8242538	-4547617	-4004480	-4099897	-2460097
30	-9680225	-8580661	-7269161	-4077357	-1544420	-2933593	-2703959	36305
31	-10247029	-8705434	-9539894	-6877874	-4081053	-3074834	-2225215	-1717016
32	-10231071	-10981207	-10117348	-8203828	-5022479	-3854507	-3155373	-2273980
33	-13091288	-12491353	-12716801	-9610254	-7290202	-3550712	-3493911	-3113634
34	-10518290	-12705810	-9126012	-5839281	-3009199	-2977599	-1254448	-1060450
35	-11007353	-12151300	-11806811	-7180492	-4023767	-3277383	-2499614	-984894
36	-10604466	-11787620	-10126459	-8171791	-5384625	-4892842	-1460254	-1867197
37	-11484797	-12538977	-12215349	-9081571	-5945546	-5178299	-3964668	-2490651
38	-11703048	-13636976	-13144201	-9199098	-5756919	-5322811	-4149992	-2326888
39	-12249050	-13068919	-11113649	-8471073	-5136360	-3402262	-3698232	-3812001
40	-12048795	-11533917	-9862400	-4387007	-3478045	-2096787	-1597071	-1063367
41	-14650131	-15271698	-12665586	-9915675	-5872218	-5101106	-4112565	-2978908
42	-12798081	-12477562	-7799092	-7366778	-4105400	-3615729	-1025650	-1164966
43	-15593648	-17059197	-16571819	-11441105	-7950216	-6096330	-4750096	-3958121
44	-13451905	-13715250	-12262518	-7819638	-4076019	-5162366	-3828795	-2540010
45	-13530754	-14172978	-12052939	-8978155	-6266363	-5100060	-3664973	-2034248
46	-16456017	-12196263	-10430085	-5116917	-3740791	-1508151	-609155	-1253008
47	-17883270	-19416448	-13947962	-11600986	-7825741	-5832270	-4808938	-3456744
48	-15733235	-15905488	-14133631	-9996473	-8378480	-5647444	-3401217	-2823671
49	-14373499	-14065376	-11734361	-10433479	-6907593	-4358712	-3442532	-1905787
50	-17665018	-19866250	-18094827	-10838436	-8132491	-6968018	-3125859	-4638285
51	-17850729	-17537359	-16760592	-10935158	-8190810	-5577554	-5577609	-2157421
52	-14888023	-15223781	-13045414	-10629921	-6810468	-5750899	-3182596	-3147067
53	-14698250	-16461824	-15142366	-11794199	-7809956	-6349840	-5029838	-2288511
54	-15620257	-15950391	-12740270	-11387671	-8392965	-4658985	-4183462	-1779219
55	-15469509	-15199348	-12929119	-11090567	-7954457	-5603669	-4311614	-2559318
56	-18534160	-20853596	-20045041	-13282569	-9555612	-7255320	-4365535	-3022193
57	-15719242	-15825734	-12741593	-10549194	-6466050	-5615753	-4086391	-3038788
58	-23087129	-23425605	-23279627	-15285989	-9813919	-7496735	-5609683	-2933093
59	-15408378	-18070316	-17063976	-11037263	-7051516	-5824247	-5624254	-2648948
60	-23869862	-22310733	-19501275	-14503204	-9082979	-7223436	-3864028	-4124330
61	-17036405	-19795874	-16178964	-11918097	-8102298	-6948939	-6098477	-2229662
62	-17655815	-16858670	-14070857	-10315160	-9154847	-6004093	-2788423	-3421383
63	-22960458	-23394494	-19949758	-13350380	-7420114	-6896157	-4918498	-2410137
64	-22328969	-24278795	-21852322	-15466199	-9915438	-8163953	-5667540	-4211508
65	-18220840	-18925575	-16618680	-12528547	-8753395	-6622262	-6496309	-2514563
66	-18005680	-17428384	-15425795	-10628196	-6837268	-6716890	-4930624	-4632236
67	-18998182	-20003027	-18177168	-11604910	-8866382	-6533670	-3612444	-3083124
68	-18839830	-20172765	-18865293	-13280610	-8388537	-7265332	-4473125	-4904536
69	-20312658	-20983059	-17173272	-12569923	-9496279	-6297029	-3739980	-2814338
70	-20142830	-20192187	-18639346	-12213059	-8253942	-6764289	-3831379	-4517389
71	-27800431	-25526967	-23170992	-15769939	-11995432	-8053673	-6528660	-3014213
72	-21309400	-27242266	-24312627	-17759152	-11787677	-10435877	-8016938	-4563117
73	-21749363	-22320744	-18389445	-13949759	-9656267	-7109840	-6869132	-2996026
74	-23730321	-24847403	-19301798	-14259989	-10906811	-7172777	-6417999	-4084532
75	-22272112	-20323935	-18723120	-13806045	-9964051	-6805862	-5205391	-3393869
76	-22435746	-23256659	-21148518	-15987055	-12184708	-7477868	-5594273	-5256859
77	-23569952	-26973450	-26198571	-18048733	-11205576	-8723658	-6617582	-4711581
78	-23542344	-24537559	-24658406	-16747868	-10398369	-8197633	-6442722	-4515848
79	-29844790	-29524559	-24969845	-18343492	-12136300	-9598789	-7520425	-5122219
80	-24556647	-22388758	-19958852	-13281484	-9837054	-5363798	-4734213	-2425072
81	-23616457	-24000339	-21667317	-16745054	-10584968	-9269677	-8227117	-4808344
82	-28107376	-29139193	-25600175	-18825397	-13847277	-8316707	-7234785	-5475822
83	-24732191	-24844914	-21803773	-17377633	-11587426	-7801584	-6188957	-4053018
84	-27427651	-29119796	-26570342	-19055806	-13190669	-9267266	-6597660	-4551162
85	-31726261	-28473480	-25556714	-15074367	-8336189	-4719987	-6595351	-3185661
86	-30001808	-26204567	-27304902	-16777984	-12050813	-7098689	-5298598	-4740188
87	-32065607	-26593500	-24687838	-14657408	-9099313	-5043763	-5224417	-1449357
88	-32399790	-33973379	-28962069	-20505113	-13252081	-10324546	-7350787	-5652742
89	-33725899	-34655824	-29801440	-23089532	-17659126	-11973179	-9639672	-6479922
90	-32954277	-31775873	-26444517	-18978451	-10707983	-8547761	-6736337	-3286126
91	-41585147	-41036861	-38000460	-25251922	-16867089	-14376361	-9713274	-6525300
92	-55775850	-50551772	-42987997	-30769842	-20580568	-13726820	-9804395	-7170823
93	-44135024	-39029862	-32974873	-21549464	-13409470	-8218835	-7909573	-4215634
94	-44041071	-43510872	-36553969	-26425589	-18102529	-14855139	-10819922	-6606969
95	-47346801	-43465586	-33317957	-23737473	-15477848	-10442210	-7088463	-4654956
96	-46946224	-38646810	-36357823	-20193588	-14282943	-8358021	-4837520	-3768044
97	-72727471	-60788859	-53423341	-32881670	-21241984	-12926055	-9223132	-6305576
98	-49504271	-42653566	-37993550	-24713014	-16352875	-10230382	-7615256	-5058804
99	-53069912	-50781409	-44399959	-34688363	-25665885	-20886882	-17470108	-12034385
100	-53965368	-51504265	-45991467	-32549076	-19497041	-15709739	-12567200	-6407711
101	-71176691	-60289682	-49648303	-29906308	-19079415	-13228411	-9310498	-4643803
102	-106894290	-87826100	-78985095	-49831933	-31718762	-21214967	-15947700	-7194622

## Sheet: Integral errors
Mixing time [s]:	0.1	0.3	0.5	0.8	1.2	1.5	1.8	2.2
Peak name	I0	I1	I2	I3	I4	I5	I6	I7
1	1.24196e+06	689930	1.14882e+06	421846	458727	362194	587397	533913
2	1.24196e+06	689930	1.14882e+06	421846	458727	362194	587397	533913
3	1.24196e+06	689930	1.14882e+06	421846	458727	362194	587397	533913
4	1.24196e+06	689930	1.14882e+06	421846	458727	362194	587397	533913
5	1.24196e+06	689930	1.14882e+06	421846	458727	362194	587397	533913
6	1.24196e+06	689930	1.14882e+06	421846	458727	362194	587397	533913
7	1.24196e+06	689930	1.14882e+06	421846	458727	362194	587397	533913
8	1.24196e+06	689930	1.14882e+06	421846	458727	362194	587397	533913
9	1.24196e+06	689930	1.14882e+06	421846	458727	362194	587397	533913
10	1.24196e+06	689930	1.14882e+06	421846	458727	362194	587397	533913
11	1.24196e+06	689930	1.14882e+06	421846	458727	362194	587397	533913
12	1.24196e+06	689930	1.14882e+06	421846	458727	362194	587397	533913
13	1.24196e+06	689930	1.14882e+06	421846	458727	362194	587397	533913
14	1.24196e+06	689930	1.14882e+06	421846	458727	362194	587397	533913
15	1.24196e+06	689930	1.14882e+06	421846	458727	362194	587397	533913
16	1.24196e+06	689930	1.14882e+06	421846	458727	362194	587397	533913
17	1.24196e+06	689930	1.14882e+06	421846	458727	362194	587397	533913
18	1.24196e+06	689930	1.14882e+06	421846	458727	362194	587397	533913
19	1.24196e+06	689930	1.14882e+06	421846	458727	362194	587397	533913
20	1.24196e+06	689930	1.14882e+06	421846	458727	362194	587397	533913
21	1.24196e+06	689930	1.14882e+06	421846	458727	362194	587397	533913
22	1.24196e+06	689930	1.14882e+06	421846	458727	362194	587397	533913
23	1.24196e+06	689930	1.14882e+06	421846	458727	362194	587397	533913
24	1.24196e+06	689930	1.14882e+06	421846	458727	362194	587397	533913
25	1.24196e+06	689930	1.14882e+06	421846	458727	362194	587397	533913
26	1.24196e+06	689930	1.14882e+06	421846	458727	362194	587397	533913
27	1.24196e+06	689930	1.14882e+06	421846	458727	362194	587397	533913
28	1.24196e+06	689930	1.14882e+06	421846	458727	362194	587397	533913
29	1.24196e+06	689930	1.14882e+06	421846	458727	362194	587397	533913
30	1.24196e+06	689930	1.14882e+06	421846	458727	362194	587397	533913
31	1.24196e+06	689930	1.14882e+06	421846	458727	362194	587397	533913
32	1.24196e+06	689930	1.14882e+06	421846	458727	362194	587397	533913
33	1.24196e+06	689930	1.14882e+06	421846	458727	362194	587397	533913
34	1.24196e+06	689930	1.14882e+06	421846	458727	362194	587397	533913
35	1.24196e+06	689930	1.14882e+06	421846	458727	362194	587397	533913
36	1.24196e+06	689930	1.14882e+06	421846	458727	362194	587397	533913
37	1.24196e+06	689930	1.14882e+06	421846	458727	362194	587397	533913
38	1.24196e+06	689930	1.14882e+06	421846	458727	362194	587397	533913
39	1.24196e+06	689930	1.14882e+06	421846	458727	362194	587397	533913
40	1.24196e+06	689930	1.14882e+06	421846	458727	362194	587397	533913
41	1.24196e+06	689930	1.14882e+06	421846	458727	362194	587397	533913
42	1.24196e+06	689930	1.14882e+06	421846	458727	362194	587397	533913
43	1.24196e+06	689930	1.14882e+06	421846	458727	362194	587397	533913
44	1.24196e+06	689930	1.14882e+06	421846	458727	362194	587397	533913
45	1.24196e+06	689930	1.14882e+06	421846	458727	362194	587397	533913
46	1.24196e+06	689930	1.14882e+06	421846	458727	362194	587397	533913
47	1.24196e+06	689930	1.14882e+06	421846	458727	362194	587397	533913
48	1.24196e+06	689930	1.14882e+06	421846	458727	362194	587397	533913
49	1.24196e+06	689930	1.14882e+06	421846	458727	362194	587397	533913
50	1.24196e+06	689930	1.14882e+06	421846	458727	362194	587397	533913
51	1.24196e+06	689930	1.14882e+06	421846	458727	362194	587397	533913
52	1.24196e+06	689930	1.14882e+06	421846	458727	362194	587397	533913
53	1.24196e+06	689930	1.14882e+06	421846	458727	362194	587397	533913
54	1.24196e+06	689930	1.14882e+06	421846	458727	362194	587397	533913
55	1.24196e+06	689930	1.14882e+06	421846	458727	362194	587397	533913
56	1.24196e+06	689930	1.14882e+06	421846	458727	362194	587397	533913
57	1.24196e+06	689930	1.14882e+06	421846	458727	362194	587397	533913
58	1.24196e+06	689930	1.14882e+06	421846	458727	362194	587397	533913
59	1.24196e+06	689930	1.14882e+06	421846	458727	362194	587397	533913
60	1.24196e+06	689930	1.14882e+06	421846	458727	362194	587397	533913
61	1.24196e+06	689930	1.14882e+06	421846	458727	362194	587397	533913
62	1.24196e+06	689930	1.14882e+06	421846	458727	362194	587397	533913
63	1.24196e+06	689930	1.14882e+06	421846	458727	362194	587397	533913
64	1.24196e+06	689930	1.14882e+06	421846	458727	362194	587397	533913
65	1.24196e+06	689930	1.14882e+06	421846	458727	362194	587397	533913
66	1.24196e+06	689930	1.14882e+06	421846	458727	362194	587397	533913
67	1.24196e+06	689930	1.14882e+06	421846	458727	362194	587397	533913
68	1.24196e+06	689930	1.14882e+06	421846	458727	362194	587397	533913
69	1.24196e+06	689930	1.14882e+06	421846	458727	362194	587397	533913
70	1.24196e+06	689930	1.14882e+06	421846	458727	362194	587397	533913
71	1.24196e+06	689930	1.14882e+06	421846	458727	362194	587397	533913
72	1.24196e+06	689930	1.14882e+06	421846	458727	362194	587397	533913
73	1.24196e+06	689930	1.14882e+06	421846	458727	362194	587397	533913
74	1.24196e+06	689930	1.14882e+06	421846	458727	362194	587397	533913
75	1.24196e+06	689930	1.14882e+06	421846	458727	362194	587397	533913
76	1.24196e+06	689930	1.14882e+06	421846	458727	362194	587397	533913
77	1.24196e+06	689930	1.14882e+06	421846	458727	362194	587397	533913
78	1.24196e+06	689930	1.14882e+06	421846	458727	362194	587397	533913
79	1.24196e+06	689930	1.14882e+06	421846	458727	362194	587397	533913
80	1.24196e+06	689930	1.14882e+06	421846	458727	362194	587397	533913
81	1.24196e+06	689930	1.14882e+06	421846	458727	362194	587397	533913
82	1.24196e+06	689930	1.14882e+06	421846	458727	362194	587397	533913
83	1.24196e+06	689930	1.14882e+06	421846	458727	362194	587397	533913
84	1.24196e+06	689930	1.14882e+06	421846	458727	362194	587397	533913
85	1.24196e+06	689930	1.14882e+06	421846	458727	362194	587397	533913
86	1.24196e+06	689930	1.14882e+06	421846	458727	362194	587397	533913
87	1.24196e+06	689930	1.14882e+06	421846	458727	362194	587397	533913
88	1.24196e+06	689930	1.14882e+06	421846	458727	362194	587397	533913
89	1.24196e+06	689930	1.14882e+06	421846	458727	362194	587397	533913
90	1.24196e+06	689930	1.14882e+06	421846	458727	362194	587397	533913
91	1.24196e+06	689930	1.14882e+06	421846	458727	362194	587397	533913
92	1.24196e+06	689930	1.14882e+06	421846	458727	362194	587397	533913
93	1.24196e+06	689930	1.14882e+06	421846	458727	362194	587397	533913
94	1.24196e+06	689930	1.14882e+06	421846	458727	362194	587397	533913
95	1.24196e+06	689930	1.14882e+06	421846	458727	362194	587397	533913
96	1.24196e+06	689930	1.14882e+06	421846	458727	362194	587397	533913
97	1.24196e+06	689930	1.14882e+06	421846	458727	362194	587397	533913
98	1.24196e+06	689930	1.14882e+06	421846	458727	362194	587397	533913
99	1.24196e+06	689930	1.14882e+06	421846	458727	362194	587397	533913
100	1.24196e+06	689930	1.14882e+06	421846	458727	362194	587397	533913
101	1.24196e+06	689930	1.14882e+06	421846	458727	362194	587397	533913
102	1.24196e+06	689930	1.14882e+06	421846	458727	362194	587397	533913

## Sheet: back calculation from fit
Mixing time [s]:	0.1	0.3	0.5	0.8	1.2	1.5	1.8	2.2
Peak name	I0	I1	I2	I3	I4	I5	I6	I7
1	0	0	0	0	0	0	0	0
2	-5.27004e+06	-4.47356e+06	-3.79745e+06	-2.96996e+06	-2.14007e+06	-1.67373e+06	-1.30902e+06	-943241
3	0	0	0	0	0	0	0	0
4	0	0	0	0	0	0	0	0
5	-5.22581e+06	-4.59617e+06	-4.0424e+06	-3.3343e+06	-2.57924e+06	-2.12743e+06	-1.75477e+06	-1.3574e+06
6	-5.57212e+06	-4.7492e+06	-4.04781e+06	-3.18507e+06	-2.31376e+06	-1.82062e+06	-1.43258e+06	-1.04068e+06
7	-6.35216e+06	-5.4605e+06	-4.69401e+06	-3.74119e+06	-2.7646e+06	-2.20343e+06	-1.75617e+06	-1.29774e+06
8	-8.53119e+06	-7.20138e+06	-6.07886e+06	-4.71446e+06	-3.35926e+06	-2.60527e+06	-2.02052e+06	-1.43971e+06
9	-7.76478e+06	-6.82615e+06	-6.00099e+06	-4.94644e+06	-3.82284e+06	-3.15106e+06	-2.59733e+06	-2.00734e+06
10	-6.7401e+06	-6.02599e+06	-5.38754e+06	-4.55443e+06	-3.64048e+06	-3.07753e+06	-2.60163e+06	-2.07955e+06
11	-7.96229e+06	-6.95509e+06	-6.07529e+06	-4.95979e+06	-3.78436e+06	-3.08951e+06	-2.52223e+06	-1.92448e+06
12	0	0	0	0	0	0	0	0
13	-8.47393e+06	-6.88697e+06	-5.59721e+06	-4.10097e+06	-2.70878e+06	-1.98467e+06	-1.45413e+06	-960486
14	-8.04013e+06	-6.96174e+06	-6.028e+06	-4.85686e+06	-3.64138e+06	-2.93392e+06	-2.36391e+06	-1.77231e+06
15	-7.56024e+06	-6.6294e+06	-5.81317e+06	-4.77332e+06	-3.67027e+06	-3.01374e+06	-2.47465e+06	-1.90279e+06
16	-8.52754e+06	-7.19582e+06	-6.07208e+06	-4.70676e+06	-3.35147e+06	-2.59789e+06	-2.01375e+06	-1.4339e+06
17	-7.82878e+06	-6.78782e+06	-5.88528e+06	-4.75141e+06	-3.57187e+06	-2.88371e+06	-2.32812e+06	-1.75017e+06
18	-7.87257e+06	-6.53433e+06	-5.42357e+06	-4.10121e+06	-2.82541e+06	-2.13653e+06	-1.61561e+06	-1.11302e+06
19	0	0	0	0	0	0	0	0
20	-7.74072e+06	-5.48429e+06	-3.88561e+06	-2.31722e+06	-1.16318e+06	-693673	-413679	-207654
21	-8.03914e+06	-6.85472e+06	-5.8448e+06	-4.60193e+06	-3.3458e+06	-2.63433e+06	-2.07415e+06	-1.508e+06
22	-1.12584e+07	-9.56115e+06	-8.11979e+06	-6.35472e+06	-4.58317e+06	-3.58689e+06	-2.80718e+06	-2.0246e+06
23	-8.59622e+06	-7.39291e+06	-6.35803e+06	-5.07089e+06	-3.75059e+06	-2.99131e+06	-2.38574e+06	-1.76457e+06
24	-9.66436e+06	-8.20379e+06	-6.96396e+06	-5.44651e+06	-3.92466e+06	-3.06948e+06	-2.40064e+06	-1.72985e+06
25	-1.30577e+07	-1.11364e+07	-9.49773e+06	-7.48058e+06	-5.44113e+06	-4.28553e+06	-3.37536e+06	-2.45513e+06
26	-7.94548e+06	-6.93805e+06	-6.05836e+06	-4.94346e+06	-3.76935e+06	-3.07569e+06	-2.50968e+06	-1.91361e+06
27	-1.30016e+07	-1.09383e+07	-9.20239e+06	-7.10115e+06	-5.02613e+06	-3.87848e+06	-2.99288e+06	-2.11833e+06
28	-1.09794e+07	-9.51447e+06	-8.24504e+06	-6.65127e+06	-4.99483e+06	-4.02933e+06	-3.25046e+06	-2.44096e+06
29	-1.25848e+07	-1.08675e+07	-9.38457e+06	-7.53079e+06	-5.61577e+06	-4.50646e+06	-3.61628e+06	-2.69669e+06
30	0	0	0	0	0	0	0	0
31	-1.09127e+07	-9.27121e+06	-7.87661e+06	-6.16799e+06	-4.45195e+06	-3.48622e+06	-2.72998e+06	-1.97045e+06
32	-1.17809e+07	-1.02381e+07	-8.89733e+06	-7.2081e+06	-5.44379e+06	-4.41024e+06	-3.57292e+06	-2.69839e+06
33	-1.44639e+07	-1.25233e+07	-1.08431e+07	-8.73583e+06	-6.54895e+06	-5.27621e+06	-4.25082e+06	-3.18669e+06
34	-1.2606e+07	-1.01998e+07	-8.25293e+06	-6.00662e+06	-3.93243e+06	-2.86209e+06	-2.08308e+06	-1.36375e+06
35	-1.31937e+07	-1.10142e+07	-9.19471e+06	-7.0132e+06	-4.88751e+06	-3.72792e+06	-2.84344e+06	-1.9816e+06
36	-1.24013e+07	-1.06481e+07	-9.14279e+06	-7.27423e+06	-5.36289e+06	-4.26685e+06	-3.39481e+06	-2.5028e+06
37	-1.34149e+07	-1.17502e+07	-1.02921e+07	-8.437e+06	-6.47295e+06	-5.30625e+06	-4.34984e+06	-3.33724e+06
38	-1.41551e+07	-1.23381e+07	-1.07544e+07	-8.7517e+06	-6.64916e+06	-5.41094e+06	-4.4033e+06	-3.34544e+06
39	-1.36782e+07	-1.17652e+07	-1.01197e+07	-8.07283e+06	-5.97265e+06	-4.76457e+06	-3.80084e+06	-2.81204e+06
40	-1.32307e+07	-1.04264e+07	-8.21645e+06	-5.74792e+06	-3.56954e+06	-2.49711e+06	-1.74689e+06	-1.08484e+06
41	-1.62137e+07	-1.38565e+07	-1.1842e+07	-9.35577e+06	-6.83314e+06	-5.39854e+06	-4.26512e+06	-3.1151e+06
42	-1.35951e+07	-1.09872e+07	-8.87953e+06	-6.4513e+06	-4.21363e+06	-3.06135e+06	-2.22418e+06	-1.45271e+06
43	-1.81707e+07	-1.58075e+07	-1.37516e+07	-1.11581e+07	-8.44444e+06	-6.85184e+06	-5.55959e+06	-4.2075e+06
44	-1.4836e+07	-1.25558e+07	-1.06261e+07	-8.27313e+06	-5.92556e+06	-4.61343e+06	-3.59185e+06	-2.57263e+06
45	-1.51139e+07	-1.2933e+07	-1.10668e+07	-8.7601e+06	-6.4144e+06	-5.0774e+06	-4.01908e+06	-2.94288e+06
46	-1.66921e+07	-1.23988e+07	-9.20973e+06	-5.89589e+06	-3.25302e+06	-2.08252e+06	-1.33319e+06	-735577
47	-1.97373e+07	-1.67899e+07	-1.42827e+07	-1.12061e+07	-8.10919e+06	-6.36239e+06	-4.99187e+06	-3.61232e+06
48	-1.73797e+07	-1.48943e+07	-1.27643e+07	-1.01266e+07	-7.43736e+06	-5.90045e+06	-4.68113e+06	-3.438e+06
49	-1.56651e+07	-1.33513e+07	-1.13792e+07	-8.95363e+06	-6.50399e+06	-5.11759e+06	-4.02672e+06	-2.92504e+06
50	-2.0629e+07	-1.76096e+07	-1.50321e+07	-1.18557e+07	-8.63909e+06	-6.81357e+06	-5.37379e+06	-3.91582e+06
51	-1.97054e+07	-1.67852e+07	-1.42978e+07	-1.12404e+07	-8.15575e+06	-6.41174e+06	-5.04068e+06	-3.6574e+06
52	-1.64842e+07	-1.41586e+07	-1.21612e+07	-9.6807e+06	-7.14191e+06	-5.6852e+06	-4.5256e+06	-3.33876e+06
53	-1.73356e+07	-1.50979e+07	-1.3149e+07	-1.06871e+07	-8.10615e+06	-6.58842e+06	-5.35485e+06	-4.06165e+06
54	-1.72506e+07	-1.47508e+07	-1.26133e+07	-9.97346e+06	-7.29238e+06	-5.76617e+06	-4.55937e+06	-3.33372e+06
55	-1.67481e+07	-1.44674e+07	-1.24972e+07	-1.00334e+07	-7.48678e+06	-6.01077e+06	-4.82576e+06	-3.60091e+06
56	-2.21646e+07	-1.90212e+07	-1.63236e+07	-1.29773e+07	-9.55743e+06	-7.59816e+06	-6.04055e+06	-4.4487e+06
57	-1.70176e+07	-1.45413e+07	-1.24253e+07	-9.81442e+06	-7.16596e+06	-5.6602e+06	-4.47084e+06	-3.26437e+06
58	-2.63739e+07	-2.23427e+07	-1.89276e+07	-1.47583e+07	-1.05915e+07	-8.2584e+06	-6.43927e+06	-4.62122e+06
59	-1.86163e+07	-1.60423e+07	-1.38241e+07	-1.10584e+07	-8.21176e+06	-6.56891e+06	-5.25473e+06	-3.90205e+06
60	-2.5558e+07	-2.1397e+07	-1.79133e+07	-1.37219e+07	-9.6175e+06	-7.36714e+06	-5.64334e+06	-3.95535e+06
61	-1.98962e+07	-1.71358e+07	-1.47584e+07	-1.17962e+07	-8.75002e+06	-6.99376e+06	-5.59e+06	-4.14649e+06
62	-1.87404e+07	-1.59373e+07	-1.35534e+07	-1.06292e+07	-7.68722e+06	-6.02867e+06	-4.72795e+06	-3.41934e+06
63	-2.56438e+07	-2.12344e+07	-1.75832e+07	-1.32491e+07	-9.08451e+06	-6.84524e+06	-5.15793e+06	-3.53665e+06
64	-2.57686e+07	-2.20335e+07	-1.88398e+07	-1.48958e+07	-1.08906e+07	-8.61072e+06	-6.80814e+06	-4.97753e+06
65	-2.0311e+07	-1.75192e+07	-1.51112e+07	-1.21052e+07	-9.00616e+06	-7.21464e+06	-5.77949e+06	-4.29988e+06
66	-1.91194e+07	-1.64011e+07	-1.40693e+07	-1.11782e+07	-8.2256e+06	-6.5353e+06	-5.19235e+06	-3.82086e+06
67	-2.16361e+07	-1.83072e+07	-1.54904e+07	-1.20566e+07	-8.6319e+06	-6.71844e+06	-5.22914e+06	-3.7438e+06
68	-2.15931e+07	-1.86022e+07	-1.60256e+07	-1.28141e+07	-9.51013e+06	-7.60432e+06	-6.08042e+06	-4.51266e+06
69	-2.25932e+07	-1.90126e+07	-1.59995e+07	-1.2351e+07	-8.74643e+06	-6.75192e+06	-5.21223e+06	-3.69107e+06
70	-2.2317e+07	-1.89059e+07	-1.60162e+07	-1.24883e+07	-8.96247e+06	-6.98829e+06	-5.44897e+06	-3.91056e+06
71	-2.95752e+07	-2.48427e+07	-2.08676e+07	-1.6065e+07	-1.13351e+07	-8.72633e+06	-6.71799e+06	-4.74006e+06
72	-2.67389e+07	-2.34323e+07	-2.05346e+07	-1.68458e+07	-1.2937e+07	-1.0613e+07	-8.70656e+06	-6.68634e+06
73	-2.38736e+07	-2.0359e+07	-1.73619e+07	-1.36727e+07	-9.94334e+06	-7.83052e+06	-6.16665e+06	-4.48463e+06
74	-2.60242e+07	-2.20734e+07	-1.87224e+07	-1.46251e+07	-1.05217e+07	-8.21907e+06	-6.42038e+06	-4.61896e+06
75	-2.36257e+07	-2.00536e+07	-1.70215e+07	-1.3311e+07	-9.59011e+06	-7.49954e+06	-5.86469e+06	-4.22532e+06
76	-2.52203e+07	-2.17961e+07	-1.88367e+07	-1.51338e+07	-1.13032e+07	-9.08118e+06	-7.29598e+06	-5.44927e+06
77	-2.84917e+07	-2.45296e+07	-2.11186e+07	-1.68704e+07	-1.25046e+07	-9.98921e+06	-7.97978e+06	-5.91477e+06
78	-2.71813e+07	-2.33116e+07	-1.99929e+07	-1.58793e+07	-1.16798e+07	-9.27665e+06	-7.36793e+06	-5.41941e+06
79	-3.23504e+07	-2.74031e+07	-2.32123e+07	-1.80966e+07	-1.29849e+07	-1.01232e+07	-7.89216e+06	-5.66285e+06
80	-2.62288e+07	-2.16373e+07	-1.78496e+07	-1.33741e+07	-9.10154e+06	-6.8195e+06	-5.10963e+06	-3.47728e+06
81	-2.60079e+07	-2.25845e+07	-1.96117e+07	-1.58698e+07	-1.19669e+07	-9.68363e+06	-7.83601e+06	-5.90887e+06
82	-3.14789e+07	-2.68971e+07	-2.29822e+07	-1.81518e+07	-1.32523e+07	-1.0467e+07	-8.26703e+06	-6.03561e+06
83	-2.73954e+07	-2.33906e+07	-1.99712e+07	-1.57561e+07	-1.14862e+07	-9.06196e+06	-7.14937e+06	-5.21188e+06
84	-3.14655e+07	-2.68677e+07	-2.29418e+07	-1.81018e+07	-1.31982e+07	-1.04138e+07	-8.2168e+06	-5.99094e+06
85	-3.39948e+07	-2.72433e+07	-2.18327e+07	-1.56631e+07	-1.00594e+07	-7.21681e+06	-5.17746e+06	-3.32515e+06
86	-3.21067e+07	-2.67696e+07	-2.23196e+07	-1.69925e+07	-1.18127e+07	-8.99325e+06	-6.84677e+06	-4.75967e+06
87	-3.3551e+07	-2.66617e+07	-2.1187e+07	-1.50087e+07	-9.47781e+06	-6.714e+06	-4.75614e+06	-3.00344e+06
88	-3.63927e+07	-3.07336e+07	-2.59545e+07	-2.01424e+07	-1.43652e+07	-1.11483e+07	-8.65184e+06	-6.17031e+06
89	-3.72315e+07	-3.21532e+07	-2.77676e+07	-2.22848e+07	-1.66202e+07	-1.33385e+07	-1.07048e+07	-7.98371e+06
90	-3.58095e+07	-2.94874e+07	-2.42815e+07	-1.8144e+07	-1.23029e+07	-9.1932e+06	-6.86948e+06	-4.65801e+06
91	-4.5827e+07	-3.87983e+07	-3.28476e+07	-2.55882e+07	-1.83409e+07	-1.42876e+07	-1.113e+07	-7.97767e+06
92	-5.88591e+07	-4.85916e+07	-4.01151e+07	-3.00905e+07	-2.0508e+07	-1.53831e+07	-1.15389e+07	-7.86427e+06
93	-4.64393e+07	-3.74308e+07	-3.01698e+07	-2.18317e+07	-1.41832e+07	-1.02633e+07	-7.4268e+06	-4.8249e+06
94	-4.76727e+07	-4.03224e+07	-3.41055e+07	-2.65302e+07	-1.89799e+07	-1.47642e+07	-1.14849e+07	-8.21638e+06
95	-4.99231e+07	-4.03473e+07	-3.26083e+07	-2.36918e+07	-1.54748e+07	-1.12433e+07	-8.16892e+06	-5.3357e+06
96	-4.89904e+07	-3.88963e+07	-3.08819e+07	-2.18473e+07	-1.37718e+07	-9.74285e+06	-6.89256e+06	-4.34484e+06
97	-7.55568e+07	-6.01034e+07	-4.78106e+07	-3.39205e+07	-2.14641e+07	-1.52282e+07	-1.08041e+07	-6.83657e+06
98	-5.18066e+07	-4.20249e+07	-3.40901e+07	-2.49064e+07	-1.63891e+07	-1.19739e+07	-8.74823e+06	-5.75657e+06
99	-5.58446e+07	-4.86727e+07	-4.24219e+07	-3.45182e+07	-2.62215e+07	-2.13361e+07	-1.73609e+07	-1.31881e+07
100	-5.8613e+07	-4.90012e+07	-4.09657e+07	-3.13141e+07	-2.1886e+07	-1.67296e+07	-1.27881e+07	-8.93781e+06
101	-7.39007e+07	-5.81635e+07	-4.57775e+07	-3.19635e+07	-1.97997e+07	-1.38249e+07	-9.65302e+06	-5.97952e+06
102	-1.10291e+08	-8.83179e+07	-7.07228e+07	-5.06787e+07	-3.24973e+07	-2.3287e+07	-1.6687e+07	-1.07004e+07

## Sheet: Details
Fitted function:	f(t) = Io * exp (-t/T)
Random error estimation of data:	RMS per spectrum (or trace/plane)
Systematic error estimation of data:	worst case per peak scenario
Fit parameter Error estimation method:	from fit using arbitray y uncertainties
Confidence level:	95
Used peaks:	peaks from /Users/celestinechi/Desktop/ETH/data/600neo_uppsala/chic/210319_NSP9/20/pdata/23/peaklist.xml
Used integrals:	peak intensities
Used Mixing time:	all values (including replicates) used

## Sheet: Results
Peak name	F1 [ppm]	F2 [ppm]	T1 [s]	error	errorScale	R1 [rad/s]	R1 sd [rad/s]
1	109.873	6.60465	0	0	1
2	126.057	8.52551	1.2206	0.399336	2.44691	0.819273	0.109541
3	123.872	8.15611	0	0	1
4	123.872	8.17827	0	0	1
5	126.535	8.73976	1.55782	0.513557	2.44691	0.641923	0.0864841
6	111.99	7.38777	1.25156	0.506331	2.44691	0.799	0.132102
7	118.136	8.54028	1.32228	0.517081	2.44691	0.756271	0.120863
8	116.087	8.33342	1.18025	0.620878	2.44691	0.84728	0.182155
9	118.955	7.83104	1.55235	0.748258	2.44691	0.644185	0.126898
10	119.433	6.84845	1.78583	0.94257	2.44691	0.559963	0.120785
11	108.098	8.76931	1.47881	0.665512	2.44691	0.676219	0.124369
12	125.442	8.48118	0	0	1
13	111.444	7.22523	0.964493	0.51494	2.44691	1.03681	0.226225
14	117.658	7.9197	1.38874	0.373797	2.44691	0.720076	0.079209
15	117.043	9.19781	1.5222	0.42359	2.44691	0.656943	0.0747108
16	110.351	7.69806	1.17785	0.587574	2.44691	0.849002	0.173086
17	123.803	8.37036	1.40178	0.500771	2.44691	0.713378	0.10415
18	111.853	6.61942	1.07345	0.272152	2.44691	0.931573	0.0965222
19	113.014	6.75241	0	0	1
20	113.014	6.79673	0.580371	0.122945	2.44691	1.72304	0.14917
21	107.415	8.24477	1.25483	0.395389	2.44691	0.796923	0.102622
22	118.272	8.57722	1.22396	0.464665	2.44691	0.817019	0.126761
23	108.781	7.35083	1.32625	0.742082	2.44691	0.754008	0.172419
24	124.418	8.56983	1.22064	0.35028	2.44691	0.819241	0.0960772
25	123.872	8.09701	1.25658	0.428851	2.44691	0.795809	0.110996
26	120.935	7.74239	1.47512	0.589223	2.44691	0.677909	0.110664
27	120.731	7.97141	1.15738	0.455719	2.44691	0.86402	0.139036
28	116.907	7.51336	1.39663	0.297921	2.44691	0.716011	0.0624199
29	120.048	8.41469	1.36322	0.38034	2.44691	0.733555	0.083641
30	111.375	6.58987	0	0	1
31	125.852	8.63633	1.22687	0.384536	2.44691	0.81508	0.104404
32	128.037	9.72235	1.42486	0.489971	2.44691	0.701822	0.0986293
33	118.955	7.21046	1.38827	0.495006	2.44691	0.720321	0.104965
34	124.213	8.14872	0.944272	0.430192	2.44691	1.05902	0.197174
35	120.526	9.13132	1.10769	0.51254	2.44691	0.902778	0.170715
36	127.764	8.41469	1.31218	0.555967	2.44691	0.76209	0.13196
37	121.345	8.96878	1.50946	0.571334	2.44691	0.662488	0.102477
38	114.926	9.00572	1.45583	0.657969	2.44691	0.686893	0.126872
39	119.843	7.32128	1.32752	0.451088	2.44691	0.753282	0.104606
40	126.74	7.48381	0.839628	0.278051	2.44691	1.191	0.161188
41	120.321	8.29648	1.27304	0.318148	2.44691	0.785522	0.0802283
42	125.715	8.20783	0.939062	0.284151	2.44691	1.06489	0.131687
43	121.277	9.33818	1.43546	0.539396	2.44691	0.696639	0.10698
44	109.19	7.09225	1.19854	0.402528	2.44691	0.834345	0.114517
45	123.94	7.93447	1.28344	0.332092	2.44691	0.779155	0.0823924
46	113.083	7.43209	0.672639	0.128452	2.44691	1.48668	0.116027
47	118.819	8.79886	1.23663	0.329836	2.44691	0.808647	0.0881449
48	117.863	8.29648	1.29596	0.34826	2.44691	0.771626	0.0847422
49	126.398	9.47855	1.2514	0.326092	2.44691	0.799107	0.0851003
50	123.189	9.41945	1.26379	0.534482	2.44691	0.791272	0.136762
51	121.687	8.13395	1.24693	0.367558	2.44691	0.801971	0.0966106
52	122.574	7.15874	1.31513	0.34459	2.44691	0.760383	0.0814233
53	121.345	8.42946	1.44711	0.564987	2.44691	0.691033	0.11026
54	127.218	8.91707	1.27756	0.392653	2.44691	0.782743	0.0983169
55	126.33	8.48857	1.36621	0.298872	2.44691	0.731952	0.0654383
56	117.589	7.83843	1.30769	0.560287	2.44691	0.764707	0.133901
57	118.204	7.83843	1.27182	0.256681	2.44691	0.786277	0.0648525
58	122.233	8.32603	1.20571	0.433551	2.44691	0.829389	0.121882
59	124.896	8.37775	1.34397	0.617252	2.44691	0.744065	0.139658
60	127.423	8.49596	1.12547	0.22313	2.44691	0.888515	0.0719894
61	121.891	8.47379	1.33906	0.501094	2.44691	0.746794	0.114209
62	119.297	8.91707	1.2344	0.300989	2.44691	0.810112	0.0807277
63	121.96	7.77194	1.06	0.302877	2.44691	0.943392	0.110162
64	118.682	9.2643	1.2772	0.426859	2.44691	0.782963	0.106942
65	121.618	8.42946	1.35259	0.383591	2.44691	0.739322	0.0856875
66	120.116	8.76931	1.30416	0.290367	2.44691	0.766775	0.0697695
67	123.257	7.5503	1.19708	0.395219	2.44691	0.835363	0.112712
68	122.028	8.09701	1.34143	0.471096	2.44691	0.745471	0.106992
69	123.052	7.63896	1.15911	0.305404	2.44691	0.862729	0.0928978
70	127.627	7.95664	1.20574	0.351208	2.44691	0.829365	0.0987272
71	123.599	7.13658	1.14699	0.219959	2.44691	0.871851	0.0683293
72	124.828	8.79886	1.51509	0.750967	2.44691	0.660026	0.133698
73	121.618	8.87274	1.25589	0.298914	2.44691	0.796247	0.0774502
74	117.999	7.52075	1.21467	0.285776	2.44691	0.823266	0.0791567
75	123.667	8.52551	1.22005	0.213167	2.44691	0.819638	0.0585258
76	119.023	8.2226	1.37061	0.411655	2.44691	0.729604	0.0895551
77	122.301	8.20783	1.33574	0.599965	2.44691	0.748647	0.137424
78	116.429	8.08962	1.30229	0.493565	2.44691	0.767877	0.118935
79	119.638	8.54028	1.20503	0.230958	2.44691	0.829857	0.0650012
80	119.092	7.58724	1.03929	0.214158	2.44691	0.962195	0.0810291
81	130.495	8.73237	1.41706	0.353861	2.44691	0.705689	0.072018
82	115.677	7.32866	1.27146	0.352088	2.44691	0.786495	0.089007
83	124.418	8.78408	1.26549	0.32048	2.44691	0.790207	0.0817833
84	123.667	8.71759	1.2661	0.411759	2.44691	0.78983	0.104976
85	119.911	8.29648	0.903345	0.240346	2.44691	1.107	0.120368
86	119.023	8.50334	1.10012	0.322816	2.44691	0.908993	0.109008
87	121.482	8.17089	0.870174	0.186812	2.44691	1.14919	0.100827
88	122.369	8.1635	1.18335	0.322978	2.44691	0.845057	0.0942597
89	120.867	8.39252	1.36386	0.320271	2.44691	0.733215	0.0703659
90	118.341	8.22999	1.0296	0.220647	2.44691	0.97125	0.0850634
91	114.926	7.49859	1.20122	0.310223	2.44691	0.832489	0.0878643
92	109.532	7.57247	1.04331	0.148814	2.44691	0.958484	0.0558723
93	111.102	7.84582	0.927415	0.146316	2.44691	1.07827	0.0695225
94	115.199	7.39516	1.19438	0.228193	2.44691	0.837252	0.0653726
95	126.193	7.80149	0.93915	0.130792	2.44691	1.06479	0.0606028
96	119.297	8.17827	0.866824	0.187748	2.44691	1.15364	0.102116
97	109.668	8.19305	0.874053	0.130077	2.44691	1.14409	0.0695836
98	107.415	7.83104	0.955773	0.148624	2.44691	1.04627	0.0664907
99	129.13	10.0179	1.45504	0.179215	2.44691	0.687266	0.0345944
100	110.283	7.57985	1.11663	0.247498	2.44691	0.895555	0.0811218
101	108.917	7.72761	0.835195	0.106299	2.44691	1.19732	0.0622781
102	121.072	7.83104	0.900191	0.129355	2.44691	1.11088	0.0652372
			1.22378

[truncated: 54 more sheets: Export Summary (2), Sample (2), Parameter (2), Integrals (2), Integral errors (2), back calculation from fit (2), Details (2), Results (2), Export Summary (3), Sample (3), Parameter (3), Integrals (3), Integral errors (3), Details (3), Results (3), Export Summary (4), Sample (4), Parameter (4), Integrals (4), Integral errors (4) …]
