# Supplementary material for: Identification of motif-based interactions between SARS-CoV-2 protein domains and human peptide ligands pinpoint antiviral targets
Source: Nat Commun. 2023 Sep 13;14:5636. doi: 10.1038/s41467-023-41312-8 (PMC10499821; doi:10.1038/s41467-023-41312-8)
Supplement: Supplementary file 10 — Supplementary Data 7 [file 41467_2023_41312_MOESM10_ESM.xlsx]

## Sheet: Peptide masterfile
Construct name	Uniprot	AA start	AA end	Final viral protein construct sequence	Backgrund plasmid	Source	Comments
LMTK3 22-36	Q96Q04	22	36	EGFP-GSTGSTGSTGSSPAHPDGFALGRAPLAGSTGSTGSTGSSPAHPDGFALGRAPLAGSTGSTGSTGSSPAHPDGFALGRAPLAGSTGSTGSTGSSPAHPDGFALGRAPLAGSTGSTGSTGS-stop-stop	pLJM1-EGFP	GenScript	4 repeats of the peptide, spaced outwith flexible TGS linker, fused N teminaly to the EGFP
NOTCH4 1605-1620	Q99466	1605	1620	EGFP-GSTGSTGSTGSFQGAWLGCPEPWEPLLGSTGSTGSTGSFQGAWLGCPEPWEPLLGSTGSTGSTGSFQGAWLGCPEPWEPLLGSTGSTGSTGSFQGAWLGCPEPWEPLLGSTGSTGSTGS-stop-stop	pLJM1-EGFP	GenScript	4 repeats of the peptide, spaced outwith flexible TGS linker, fused N teminaly to the EGFP
NEK9 737-751	Q8TD19	737	751	EGFP-GSTGSTGSTGSSSGLSIGTVFQSSSPYGSTGSTGSTGSSSGLSIGTVFQSSSPYGSTGSTGSTGSSSGLSIGTVFQSSSPYGSTGSTGSTGSSSGLSIGTVFQSSSPYGSTGSTGSTGS-stop-stop	pLJM1-EGFP	GenScript	4 repeats of the peptide, spaced outwith flexible TGS linker, fused N teminaly to the EGFP
MBOAT1 16-31	Q6ZNC8	16	31	EGFP-GSTGSTGSTGSGSTYLHPLSELLGIPLGSTGSTGSTGSGSTYLHPLSELLGIPLGSTGSTGSTGSGSTYLHPLSELLGIPLGSTGSTGSTGSGSTYLHPLSELLGIPLGSTGSTGSTGS-stop-stop	pLJM1-EGFP	GenScript	4 repeats of the peptide, spaced outwith flexible TGS linker, fused N teminaly to the EGFP
PARP10 700-715	Q53GL7	700	715	EGFP-GSTGSTGSTGSDGGTDGKAQLVVHSATGSTGSTGSTGSDGGTDGKAQLVVHSATGSTGSTGSTGSDGGTDGKAQLVVHSATGSTGSTGSTGSDGGTDGKAQLVVHSATGSTGSTGSTGS-stop-stop	pLJM1-EGFP	GenScript	4 repeats of the peptide, spaced outwith flexible TGS linker, fused N teminaly to the EGFP
DNAH2 92-107	Q9P225	92	107	EGFP-GSTGSTGSTGSAVWTQEHDAILEHFAQGSTGSTGSTGSAVWTQEHDAILEHFAQGSTGSTGSTGSAVWTQEHDAILEHFAQGSTGSTGSTGSAVWTQEHDAILEHFAQGSTGSTGSTGS-stop-stop	pLJM1-EGFP	GenScript	4 repeats of the peptide, spaced outwith flexible TGS linker, fused N teminaly to the EGFP
PTK6 23-38	Q13882	23	38	EGFP-GSTGSTGSTGSTDEELSFRAGDVFHVAGSTGSTGSTGSTDEELSFRAGDVFHVAGSTGSTGSTGSTDEELSFRAGDVFHVAGSTGSTGSTGSTDEELSFRAGDVFHVAGSTGSTGSTGS-stop-stop	pLJM1-EGFP	GenScript	4 repeats of the peptide, spaced outwith flexible TGS linker, fused N teminaly to the EGFP
PKN1 84-99	Q16512	84	99	EGFP-GSTGSTGSTGSLDLLHQQLQELHAHVVGSTGSTGSTGSLDLLHQQLQELHAHVVGSTGSTGSTGSLDLLHQQLQELHAHVVGSTGSTGSTGSLDLLHQQLQELHAHVVGSTGSTGSTGS-stop-stop	pLJM1-EGFP	GenScript	4 repeats of the peptide, spaced outwith flexible TGS linker, fused N teminaly to the EGFP
NCOA6 794-810	Q14686	794	810	EGFP-GSTGSTGSTGSSPHMAQQHGDPATTANGSTGSTGSTGSSPHMAQQHGDPATTANGSTGSTGSTGSSPHMAQQHGDPATTANGSTGSTGSTGSSPHMAQQHGDPATTANGSTGSTGSTGS-stop-stop	pLJM1-EGFP	GenScript	4 repeats of the peptide, spaced outwith flexible TGS linker, fused N teminaly to the EGFP
DYRK1B 394-409	Q9Y463	394	409	EGFP-GSTGSTGSTGSPGHSPADYLRFQDLVLGSTGSTGSTGSPGHSPADYLRFQDLVLGSTGSTGSTGSPGHSPADYLRFQDLVLGSTGSTGSTGSPGHSPADYLRFQDLVLGSTGSTGSTGS-stop-stop	pLJM1-EGFP	GenScript	4 repeats of the peptide, spaced outwith flexible TGS linker, fused N teminaly to the EGFP
DYRK1B 394-409 control	Q9Y463	394	409	EGFP-GSTGSTGSTGSPGHSPADAARAQDAVLGSTGSTGSTGSPGHSPADAARAQDAVLGSTGSTGSTGSPGHSPADAARAQDAVLGSTGSTGSTGSPGHSPADAARAQDAVLGSTGSTGSTGS-stop-stop	pLJM1-EGFP	GenScript	4 repeats of the peptide, spaced outwith flexible TGS linker, fused N teminaly to the EGFP
ICA1L 450-465	Q8NDH6	450	465	EGFP-GSTGSTGSTGSNQDMSAWFNLFADLDPGSTGSTGSTGSNQDMSAWFNLFADLDPGSTGSTGSTGSNQDMSAWFNLFADLDPGSTGSTGSTGSNQDMSAWFNLFADLDPGSTGSTGSTGS-stop-stop	pLJM1-EGFP	GenScript	4 repeats of the peptide, spaced outwith flexible TGS linker, fused N teminaly to the EGFP
ICA1L 450-465 control	Q8NDH6	450	465	EGFP-GSTGSTGSTGSNQDMSAAANLAADADPGSTGSTGSTGSNQDMSAAANLAADADPGSTGSTGSTGSNQDMSAAANLAADADPGSTGSTGSTGSNQDMSAAANLAADADPGSTGSTGSTGS-stop-stop	pLJM1-EGFP	GenScript	4 repeats of the peptide, spaced outwith flexible TGS linker, fused N teminaly to the EGFP
