# Supplementary material for: Identification of motif-based interactions between SARS-CoV-2 protein domains and human peptide ligands pinpoint antiviral targets
Source: Nat Commun. 2023 Sep 13;14:5636. doi: 10.1038/s41467-023-41312-8 (PMC10499821; doi:10.1038/s41467-023-41312-8)
Supplement: Supplementary file 11 — Supplementary Data 8 [file 41467_2023_41312_MOESM11_ESM.xlsx]

## Sheet: Sheet1
NOTCH4 pen.	YGRKKRRQRRRFQGAWLGAPEPWEPLL
NOTCH4 pen. control	YGRKKRRQRRRFQSAWSSAPEPAEPLL
DYRK1B pen.	YGRKKRRQRRRPGHSPADYLRFQDLVL
DYRK1B pen. control	YGRKKRRQRRRPGHSPADAARAQDAVL
