# Supplementary material for: Identification of motif-based interactions between SARS-CoV-2 protein domains and human peptide ligands pinpoint antiviral targets
Source: Nat Commun. 2023 Sep 13;14:5636. doi: 10.1038/s41467-023-41312-8 (PMC10499821; doi:10.1038/s41467-023-41312-8)
Supplement: Supplementary file 13 — Source data [file 41467_2023_41312_MOESM13_ESM.zip]

Archive with 7 entries (6 files):
- Source data/
- Source data/Source data for activity assay of Nsp5 Mpro.pzfx
- __MACOSX/Source data/._Source data for activity assay of Nsp5 Mpro.pzfx
- Source data/Source Data_SARS2.xlsx
- __MACOSX/Source data/._Source Data_SARS2.xlsx
- Source data/Source data for FP.pzfx
- __MACOSX/Source data/._Source data for FP.pzfx
