# Supplementary material for: Identification of motif-based interactions between SARS-CoV-2 protein domains and human peptide ligands pinpoint antiviral targets
Source: Nat Commun. 2023 Sep 13;14:5636. doi: 10.1038/s41467-023-41312-8 (PMC10499821; doi:10.1038/s41467-023-41312-8)
Supplement: Supplementary file 13 — Source data [file 41467_2023_41312_MOESM13_ESM.zip › Source data/Source Data_SARS2.xlsx]

## Sheet: Fluorescence polarization
Raw data for all Fluorescence polarization experiments can be found in Source Data for FP prism file

## Sheet: Figure 3C
Figure 3C
		Figure 3C

## Sheet: Figure 3D
Figure 3D
left pannel			Nsp3 Ubl1 - NCOA21074-1089
	the array starts with the wt peptide and then each position is mutated to alanine. After that the same paterni is immediately repeated the new line starts with the mutation of glutamate in position 3 (of the peptide) to Alanine
	peptide sequence		wt S D E G A L L D Q L Y L A L R N
middle pannel			Nsp3 SUD-M - TET3324-339
	the array starts with wt peptide and then each residue is mutated to alanine. The next repeat of the alanine scan starts with the second row (unlike in the above spot array)
	peptide sequence		wt P M A E L E Q L L G S A S D Y I
right pannel			Nsp3 ADRP - MBOAT116-31
	the array starts with the wt peptide and then each position is mutated to alanine. After that the same paterni is immediately repeated the new line starts with the mutation of threonine in position 3(of the peptide) to Alanine
	peptide sequence		wt G S T Y L H P L S E L L G I P L

## Sheet: Figure 4C
Figure 4C
source data for measurment of inhibition of Nsp5 Mpro by identified peptides can be found in Source data for activity assay of Nsp5 Mpro prism file

## Sheet: Figure 5C
Figure 5C
upper pannel			Nsp9 - LMTK322-36
	The array starts with wt peptide and then each residue is mutated to alanine. The next repeat of the alanine scan starts with the second row.
	peptide sequence		wt S P A H P D G F A L G R A P L A
lower pannel			Nsp9 - NKRF8-23
	The array starts with wt peptide and then each residue is mutated to alanine. The next repeat of the alanine scan starts with the second row.
	peptide sequence		wt A E G I D I G E M P S Y D L V L

## Sheet: Figure 5G 
Figure 5G

## Sheet: Figure 6B
Figure 6B
left pannel			Nsp16 - DYRK1B394-409
	The array starts with wt peptide and then each residue is mutated to alanine. The next repeat of the alanine scan starts with the second row.
	peptide sequence		wt P G H S P A D Y L R F Q D L V L
right pannel			Nsp16 - ICA1L450-465
	The array starts with wt peptide and then each residue is mutated to alanine. The next repeat of the alanine scan starts with the second row.
	peptide sequence		wt D M S A W F N L F A D L D P L S

## Sheet: Figure 7A
Figure 7A
	replicate 1	replicate 2	replicate 3	replicate 4	replicate 5	replicate 6	replicate 7	replicate 8	replicate 9	replicate 10	replicate 11	replicate 12
NOTCH41605-1620	9.50502	35.2936	17.459	30.0003	19.6216	48.4789	94.2605	72.7838	42.6255	54.4054	62.6306	62.059
NEK9737-751	126.321	149.747	182.68	155.829	143.934	179.275	218.052	202.247	217.526	269.984	201.669	215.938
DNAH292-107	86.1608	92.8901	72.4886	85.2371	65.4977	83.5156	135.948	118.225	109.772	96.2631	80.5103	113.308
MBOAT116-31	106.428	106.262	105.573	94.0661	76.8459	83.2302	143.905	148.655	135.912	123.842	141.673	135.331
PTK623-38	132.547	87.7559	120.388	128.015	114.025	122.582	181.839	149.722	169.44	145.077	160.519	174.843
PKN184-99	137.047	119.91	129.33	100.756	105.744	130.631	172.4	159.46	155.95	156.445	164.25	170.688
PARP10700-715	41.5819	45.135	34.0223	24.6938	49.8167	61.7474	30.7043	33.9055	30.8399	35.8868	44.4934	44.908
LMTK322-36	24.034	25.1543	32.1467	28.9472	39.2256	55.6432	37.9446	27.9703	38.2205	27.9978	35.1263	45.5709
eGFP	128.3	110.8	111.8	108.8	63.88	76.35	94.42	123	86.88	100.7	95.72	99.2

## Sheet: Figure 7B
Figure 7B
	replicate 1	replicate 2	replicate 3	replicate 4	replicate 5	replicate 6	replicate 7	replicate 8	replicate 9
DYRK1B394-409	17.1016	16.5377	21.0308	20.1906	15.5009	16.8065	7.22734	12.7537	28.5724
DYRK1B394-409 control peptide	84.4252	111.701	101.651	104.495	95.5201	102.207	73.3616	120.533	106.106
ICA1L450-465	46.4035	53.8522	57.9697	48.0357	53.5515	56.8488	52.1738	40.6666	49.0431
ICA1L450-465 control peptide	88.0699	119.07	92.181	86.1628	114.436	100.081	83.4238	89.2325	127.344

## Sheet: Figure 7C
Figure 7C
	NOTCH41605-1620 cell penetrating peptide
	concentration of inhibitory peptide added (µM )	replicate 1	replicate 2	replicate 3	replicate 4	replicate 5	replicate 6	replicate 7	replicate 8	replicate 9	replicate 10	replicate 11	replicate 12
	0	111	101.4	98.6
	1	74.88	108	107.5
	3	86.94	97.89	93.46
	6	81.03	84.89	87.26				90.0196	92.3117	99.0975
	12	92.28	94	92.51	95.1	92.2	101.4	87.4814	94.1854	93.0285
	25	102.5	105.7	114	102.8	98.53	89.89	100.236	100.949	100.067
	50	103.9	122.2	104.9	74.86	85.11	86.1	80.6838	95.3774	104.453
	100	108.1	113.5	107.7	97.19	87.84	72.24	59.6439	62.4137	59.1213
	200	39.81	32.2	56.49	64.23	61.2	48.2	47.0585	40.9459	49.1396
	400	7.514	8.73	13.8	12.45	12.84	18.98	0.191701	2.1147	0.10726	0.082158	0.130537	0.10726
	NOTCH41605-1620 contol cell penetrating peptide
	concentration of inhibitory peptide added (µM )	replicate 1	replicate 2	replicate 3	replicate 4	replicate 5	replicate 6	replicate 7	replicate 8	replicate 9	replicate 10	replicate 11	replicate 12
	0	78.04	112.7	100.8	81.55	93.96	93.52
	1	85.38	51.99	59.97	98.45	99.12	88.79
	3	74.38	76.15	55.74	117.4	86.22	93.13
	6	62.63	57.8	72.12	102.3	105.3	96.6				98.826	101.938	107.283
	12	74.58	89.23	77.07	109.8	97.97	107.6	96.66	99.16	100.9	103.319	97.5279	112.238
	25	80.13	91.69	91.95	99.89	93.62	121.9	117.9	97.36	112.2	91.9577	98.2349	98.6286
	50	93.07	81.28	83.33	111.2	105.6	91.27	102.5	111.3	107.1	72.6476	68.843	93.5387
	100	90.12	78.65	85.32	102.5	76.01	78.58	125.3	109.1	127.7	60.4241	65.7092	75.4665
	200	95.59	112.6	89.14	81.31	73.79	69.46	100.5	95.52	105.9	67.2243	64.1812	72.027
	400	96.82	103.7	87.13	80.32	65.36	73.26	62.47	43.57	42.76	64.3371	69.2209	79.1558

[truncated: 7 more sheets: Figure 7D, Figure 7E, Figure 7F, Figure S5, Figure S9, Figure S12, Figure S15]
